# Supplementary material for: Mouse models and strain-dependency of Chédiak-Higashi syndrome-associated neurologic dysfunction
Source: Sci Rep. 2019 May 1;9:6752. doi: 10.1038/s41598-019-42159-0 (PMC6494809; doi:10.1038/s41598-019-42159-0)
Supplement: Supplementary file 1 — Supplemental Table 1 [file 41598_2019_42159_MOESM1_ESM.xlsx]

## Sheet: Sheet2
	Supplemental Table 1. Top 250 probes corresponding to the most differentially expressed genes in cerebella of C57BL/6J and DBA/2J mice.
	Probe ID	P-Value (adj.)	P.Value	t	B	logFC	Gene symbol	Gene title
	ILMN_1242829	7.06e-06	1.51e-10	58.6	11.44	5.688	Prdx2	peroxiredoxin 2
	ILMN_2730005	1.089e-05	5.71e-10	48.3	11.05	4.921	Rpl29	ribosomal protein L29
	ILMN_1249297	1.089e-05	8.98e-10	45.2	10.9	3.818	Pdxdc1	pyridoxal-dependent decarboxylase domain containing 1
	ILMN_1233535	1.089e-05	9.34e-10	44.9	10.88	4.681	Soga3	SOGA family member 3
	ILMN_2420192	1.237e-05	1.33e-09	42.7	10.75	3.595
	ILMN_2731523	2.262e-05	2.91e-09	38.1	10.42	5.982	Abhd16a	abhydrolase domain containing 16A
	ILMN_2723483	2.448e-05	3.67e-09	36.8	10.31	2.869	Polr1b	polymerase (RNA) I polypeptide B
	ILMN_3161679	5.257e-05	1.19e-08	31	9.7	4.062	Serpini1	serine (or cysteine) peptidase inhibitor, clade I, member 1
	ILMN_1214953	5.257e-05	1.2e-08	31	9.69	2.984	Rusc2	RUN and SH3 domain containing 2
	ILMN_1251114	5.257e-05	1.23e-08	-30.8	9.68	-2.927	Cptp	ceramide-1-phosphate transfer protein
	ILMN_1241643	5.257e-05	1.24e-08	30.8	9.68	3.29	Pdxdc1	pyridoxal-dependent decarboxylase domain containing 1
	ILMN_1240677	7.232e-05	1.86e-08	-29	9.44	-2.478	Rad23a	RAD23a homolog (S. cerevisiae)
	ILMN_1217284	7.419e-05	2.07e-08	28.6	9.37	4.558
	ILMN_1229343	8.5e-05	2.55e-08	27.7	9.24	2.597	Mboat2	membrane bound O-acyltransferase domain containing 2
	ILMN_1234412	9.295e-05	2.99e-08	27.1	9.14	2.504	Zfp945	zinc finger protein 945
	ILMN_1214850	9.85e-05	3.38e-08	26.6	9.06	2.335	Pak1	p21 protein (Cdc42/Rac)-activated kinase 1
	ILMN_1221102	0.00010017	3.81e-08	26.2	8.98	3.561	Arl5a	ADP-ribosylation factor-like 5A
	ILMN_2455192	0.00010017	3.88e-08	26.1	8.97	4.376	Zfp68	zinc finger protein 68
	ILMN_2638354	0.00010017	4.15e-08	25.8	8.93	2.534	Prdx2	peroxiredoxin 2
	ILMN_2500434	0.00010017	4.3e-08	25.7	8.9	2.19
	ILMN_1250779	0.00010119	4.56e-08	25.5	8.86	3.727
	ILMN_1257771	0.00011741	5.68e-08	24.7	8.71	4.177
	ILMN_2734797	0.00011741	5.79e-08	24.6	8.7	2.55	Telo2	TEL2, telomere maintenance 2, homolog (S. cerevisiae)
	ILMN_1217061	0.0001215	6.25e-08	24.3	8.64	4.104	Casp9	caspase 9
	ILMN_2546624	0.0001407	7.54e-08	23.7	8.51	2.067	Ndel1	nuclear distribution gene E-like homolog 1 (A. nidulans)
	ILMN_2752569	0.00015958	8.9e-08	-23.1	8.39	-2.361	Paip1	polyadenylate binding protein-interacting protein 1
	ILMN_1246153	0.00016396	9.61e-08	22.8	8.33	4.294	Erdr1	erythroid differentiation regulator 1
	ILMN_2499305	0.00016396	1e-07	22.7	8.3	3.142
	ILMN_2435814	0.00016396	1.02e-07	22.6	8.29	2.665	Trim11	tripartite motif-containing 11
	ILMN_2774882	0.00017181	1.11e-07	22.4	8.23	4.168	Necap2	NECAP endocytosis associated 2
	ILMN_2772238	0.00017551	1.17e-07	22.2	8.19	3.604	Sbsn	suprabasin
	ILMN_2648664	0.00017551	1.2e-07	-22.1	8.17	-2.477	Cap1	CAP, adenylate cyclase-associated protein 1 (yeast)
	ILMN_2701304	0.00019324	1.37e-07	21.7	8.07	2.776	Ube2cbp	ubiquitin-conjugating enzyme E2C binding protein
	ILMN_2624538	0.00019583	1.43e-07	21.5	8.04	2.075	Gatad2a	GATA zinc finger domain containing 2A
	ILMN_2554110	0.00023019	1.73e-07	20.9	7.89	2.115	Entpd4	ectonucleoside triphosphate diphosphohydrolase 4
	ILMN_1251419	0.00023729	1.83e-07	-20.8	7.84	-5.017
	ILMN_2597332	0.00023842	1.89e-07	20.7	7.82	3.292	1700123O20Rik	RIKEN cDNA 1700123O20 gene
	ILMN_1221451	0.00024644	2.06e-07	20.4	7.75	2.097	Dhrsx	dehydrogenase/reductase (SDR family) X chromosome
	ILMN_2431257	0.00024644	2.13e-07	20.3	7.72	3.205
	ILMN_2655327	0.00024644	2.13e-07	20.3	7.72	2.261	Cars	cysteinyl-tRNA synthetase
	ILMN_2467596	0.00024644	2.17e-07	20.3	7.71	2.989	Dusp16	dual specificity phosphatase 16
	ILMN_2590950	0.00024847	2.32e-07	20	7.66	1.653	Agtrap	angiotensin II, type I receptor-associated protein
	ILMN_2638914	0.00024847	2.33e-07	20	7.65	3.008
	ILMN_2664909	0.00024847	2.4e-07	-19.9	7.63	-1.526	Mesdc1	mesoderm development candidate 1
	ILMN_2552202	0.00024847	2.41e-07	-19.9	7.63	-1.792	9630041A04Rik	RIKEN cDNA 9630041A04 gene
	ILMN_1240178	0.00024847	2.45e-07	19.9	7.61	1.993	Ccndbp1	cyclin D-type binding-protein 1
	ILMN_2656889	0.00025625	2.58e-07	19.7	7.57	2.354	Wdr46	WD repeat domain 46
	ILMN_2507182	0.00025668	2.72e-07	19.6	7.53	4.596	Tomm22	translocase of outer mitochondrial membrane 22 homolog (yeast)
	ILMN_1258338	0.00025668	2.72e-07	-19.6	7.53	-3.475	H2-D1	histocompatibility 2, D region locus 1
	ILMN_1250922	0.00025668	2.76e-07	-19.5	7.52	-2.494	Pdxdc1	pyridoxal-dependent decarboxylase domain containing 1
	ILMN_2658182	0.00025668	2.81e-07	19.5	7.5	2.709
	ILMN_1240895	0.00025676	2.86e-07	19.4	7.49	3.705	Map2	microtubule-associated protein 2
	ILMN_2483422	0.00027238	3.1e-07	19.2	7.42	1.806
	ILMN_2722488	0.00028001	3.24e-07	19.1	7.38	4.485	Thumpd1	THUMP domain containing 1
	ILMN_2662915	0.00029909	3.53e-07	18.8	7.32	2.289	BC026585	cDNA sequence BC026585
	ILMN_2768228	0.00030585	3.67e-07	18.7	7.28	5.116
	ILMN_1226990	0.00035114	4.29e-07	-18.3	7.15	-2.285
	ILMN_1245543	0.00036125	4.49e-07	18.2	7.11	4.059	Fcer1g	Fc receptor, IgE, high affinity I, gamma polypeptide
	ILMN_1214001	0.00036212	4.61e-07	18.1	7.09	1.656
	ILMN_2476940	0.00036212	4.66e-07	18.1	7.08	2.16	Etnk2	ethanolamine kinase 2
	ILMN_1245420	0.00037875	4.95e-07	17.9	7.03	2.588	Zmym6	zinc finger, MYM-type 6
	ILMN_1256161	0.00038306	5.09e-07	17.9	7.01	2.272	Myt1l	myelin transcription factor 1-like
	ILMN_2645460	0.0004107	5.55e-07	17.6	6.93	2.178	Ooep	oocyte expressed protein
	ILMN_2509632	0.00042317	5.81e-07	17.5	6.89	1.764	Mro	maestro
	ILMN_2673332	0.00045878	6.39e-07	17.3	6.81	1.552	Tsku	tsukushi
	ILMN_1238733	0.00045998	6.51e-07	17.2	6.8	3.682	Ttc27	tetratricopeptide repeat domain 27
	ILMN_2655015	0.00046496	6.68e-07	-17.1	6.77	-1.524	Alad	aminolevulinate, delta-, dehydratase
	ILMN_1231682	0.0004666	6.88e-07	17.1	6.75	1.636
	ILMN_1224206	0.0004666	6.9e-07	17.1	6.74	2.199	Fastkd3	FAST kinase domains 3
	ILMN_1257724	0.00046761	7.02e-07	17	6.73	2.442
	ILMN_2777337	0.00047462	7.23e-07	16.9	6.71	6.057	Psmb6	proteasome (prosome, macropain) subunit, beta type 6
	ILMN_2771089	0.00048485	7.54e-07	16.8	6.67	1.895	Fam126a	family with sequence similarity 126, member A
	ILMN_2698383	0.00048485	7.67e-07	16.8	6.65	3.672	Cdkl2	cyclin-dependent kinase-like 2 (CDC2-related kinase)
	ILMN_1223734	0.00048485	7.69e-07	16.8	6.65	3.844	Atf4	activating transcription factor 4
	ILMN_1253259	0.00049379	8.04e-07	-16.7	6.61	-1.45	Snx27	sorting nexin family member 27
	ILMN_1213875	0.00049379	8.11e-07	16.7	6.6	3.122
	ILMN_2585137	0.00049379	8.15e-07	16.6	6.6	2.177
	ILMN_2597987	0.00052874	8.84e-07	16.4	6.53	1.421	Gpr116	G protein-coupled receptor 116
	ILMN_1248359	0.0005289	8.96e-07	16.4	6.52	1.787	Prpf40a	PRP40 pre-mRNA processing factor 40 homolog A (yeast)
	ILMN_1253773	0.0005437	9.33e-07	16.3	6.48	2.11	Nudt6	nudix (nucleoside diphosphate linked moiety X)-type motif 6
	ILMN_1246318	0.00059122	1.03e-06	16.1	6.39	1.788
	ILMN_1233531	0.00059122	1.04e-06	16	6.38	2.57	Cmss1	cms small ribosomal subunit 1
	ILMN_1221526	0.00059122	1.05e-06	16	6.37	2.929
	ILMN_2473282	0.0005969	1.08e-06	-16	6.35	-3.5
	ILMN_1257178	0.0005969	1.09e-06	15.9	6.34	3.002	Zfp367	zinc finger protein 367
	ILMN_2769877	0.00060724	1.12e-06	15.9	6.32	1.895	Reck	reversion-inducing-cysteine-rich protein with kazal motifs
	ILMN_2498108	0.00060853	1.14e-06	15.8	6.3	2.732	Zzef1	zinc finger, ZZ-type with EF hand domain 1
	ILMN_2604226	0.00061225	1.16e-06	15.8	6.29	1.913	Sema5a	sema domain, seven thrombospondin repeats (type 1 and type 1-like), transmembrane domain (TM) and short cytoplasmic domain, (semaphorin) 5A
	ILMN_1217331	0.00061825	1.18e-06	15.8	6.27	4.923	Mcm6	minichromosome maintenance deficient 6 (MIS5 homolog, S. pombe) (S. cerevisiae)
	ILMN_1246061	0.00063636	1.23e-06	-15.7	6.23	-3.502
	ILMN_2648669	0.00064736	1.26e-06	15.6	6.21	3.367	Gpnmb	glycoprotein (transmembrane) nmb
	ILMN_1243974	0.00066833	1.32e-06	15.5	6.17	1.646	Sv2b	synaptic vesicle glycoprotein 2 b
	ILMN_1228242	0.00068922	1.37e-06	15.4	6.13	1.864
	ILMN_2438599	0.00070937	1.45e-06	15.3	6.08	2.525
	ILMN_2654906	0.00070937	1.46e-06	15.3	6.08	1.577	Mgat3	mannoside acetylglucosaminyltransferase 3
	ILMN_2749737	0.00070937	1.47e-06	-15.2	6.07	-1.205	Dpp7	dipeptidylpeptidase 7
	ILMN_2417061	0.00070937	1.48e-06	15.2	6.07	2.838	Dbt	dihydrolipoamide branched chain transacylase E2
	ILMN_1252650	0.0007443	1.56e-06	15.1	6.01	1.285
	ILMN_2712949	0.00077203	1.64e-06	-15	5.97	-2.447	Lrp6	low density lipoprotein receptor-related protein 6
	ILMN_2722129	0.00077203	1.66e-06	15	5.96	1.491	Hps1	Hermansky-Pudlak syndrome 1 homolog (human)
	ILMN_1217118	0.00079751	1.73e-06	14.9	5.92	3.656	Enpp5	ectonucleotide pyrophosphatase/phosphodiesterase 5
	ILMN_2564490	0.00080456	1.77e-06	-14.8	5.9	-2.489
	ILMN_1223735	0.00080456	1.79e-06	-14.8	5.89	-2.275	Myh8	myosin, heavy polypeptide 8, skeletal muscle, perinatal
	ILMN_1233127	0.00080456	1.82e-06	14.8	5.87	3.822	Rfwd2	ring finger and WD repeat domain 2
	ILMN_1213286	0.00080456	1.83e-06	-14.8	5.87	-1.853	Ccl21a	chemokine (C-C motif) ligand 21A (serine)
	ILMN_1229656	0.00080456	1.83e-06	14.8	5.87	2.221	Nrcam	neuronal cell adhesion molecule
	ILMN_2420763	0.00080496	1.85e-06	14.7	5.86	2.042
	ILMN_2596713	0.00080704	1.87e-06	14.7	5.85	1.312	Aktip	thymoma viral proto-oncogene 1 interacting protein
	ILMN_1216122	0.00086109	2.01e-06	14.6	5.78	3.167	Mrpl48	mitochondrial ribosomal protein L48
	ILMN_1217323	0.00087585	2.08e-06	-14.5	5.75	-1.777
	ILMN_2687140	0.00087585	2.09e-06	14.5	5.75	2.387	B3galt6	UDP-Gal:betaGal beta 1,3-galactosyltransferase, polypeptide 6
	ILMN_2476994	0.00087585	2.1e-06	14.5	5.74	1.496	Draxin	dorsal inhibitory axon guidance protein
	ILMN_2691261	0.00092588	2.24e-06	14.3	5.68	3.845	Ndufb10	NADH dehydrogenase (ubiquinone) 1 beta subcomplex, 10
	ILMN_2514810	0.00095652	2.34e-06	14.2	5.64	1.939
	ILMN_1225712	0.00101489	2.5e-06	-14.1	5.58	-1.644
	ILMN_2432780	0.00104863	2.61e-06	-14	5.54	-1.566	Eml6	echinoderm microtubule associated protein like 6
	ILMN_2476876	0.00105047	2.64e-06	14	5.53	1.627	Macrod2	MACRO domain containing 2
	ILMN_2634349	0.00105748	2.68e-06	-13.9	5.51	-1.183	Arhgap35	Rho GTPase activating protein 35
	ILMN_1239134	0.00105748	2.7e-06	-13.9	5.51	-1.623	Lypd1	Ly6/Plaur domain containing 1
	ILMN_2721734	0.00115433	2.99e-06	-13.7	5.41	-2.736	Gjd2	gap junction protein, delta 2
	ILMN_2746483	0.00115433	3.04e-06	13.7	5.39	3.806
	ILMN_1218967	0.00115433	3.05e-06	13.7	5.39	4.419	Kif2c	kinesin family member 2C
	ILMN_2512178	0.00115433	3.06e-06	13.7	5.39	1.521
	ILMN_2669361	0.00115433	3.07e-06	13.7	5.39	1.447	Fggy	FGGY carbohydrate kinase domain containing
	ILMN_2513772	0.00115975	3.12e-06	13.6	5.37	1.504
	ILMN_2438221	0.00115975	3.13e-06	-13.6	5.37	-1.557	Nphp3	nephronophthisis 3 (adolescent)
	ILMN_2751492	0.001168	3.18e-06	13.6	5.35	1.348	Pgap2	post-GPI attachment to proteins 2
	ILMN_2684094	0.00117105	3.21e-06	13.6	5.34	1.993	Rec8	REC8 meiotic recombination protein
	ILMN_1236437	0.00117326	3.25e-06	13.5	5.33	1.76
	ILMN_2491419	0.00118331	3.32e-06	13.5	5.31	3.157	Kif3b	kinesin family member 3B
	ILMN_2627140	0.00118331	3.34e-06	13.5	5.3	2.324	Soga1	suppressor of glucose, autophagy associated 1
	ILMN_2694055	0.00118331	3.35e-06	-13.5	5.3	-1.49	Marf1	meiosis arrest female 1
	ILMN_2605756	0.00120092	3.43e-06	13.4	5.28	2.205	Klc1	kinesin light chain 1
	ILMN_1255398	0.001204	3.46e-06	13.4	5.27	1.16
	ILMN_1223227	0.00120928	3.5e-06	13.4	5.26	1.094
	ILMN_2730784	0.0012248	3.6e-06	13.3	5.23	1.886	Gps2	G protein pathway suppressor 2
	ILMN_2601928	0.0012248	3.61e-06	13.3	5.23	1.596	Pnmal1	PNMA-like 1
	ILMN_2466947	0.0012248	3.62e-06	13.3	5.23	2.108	Pxmp2	peroxisomal membrane protein 2
	ILMN_1250939	0.00122502	3.65e-06	13.3	5.22	1.453	Agpat5	1-acylglycerol-3-phosphate O-acyltransferase 5 (lysophosphatidic acid acyltransferase, epsilon)
	ILMN_2614380	0.00123266	3.71e-06	-13.3	5.2	-1.102
	ILMN_1235811	0.00123266	3.73e-06	-13.3	5.2	-1.689	Fam198b	family with sequence similarity 198, member B
	ILMN_2747480	0.00124448	3.79e-06	13.2	5.18	1.846	Srpr	signal recognition particle receptor ('docking protein')
	ILMN_2643394	0.00126087	3.87e-06	-13.2	5.17	-2.085	Sox11	SRY (sex determining region Y)-box 11
	ILMN_2441856	0.00128301	3.96e-06	13.1	5.14	1.462
	ILMN_1255032	0.00129006	4.01e-06	13.1	5.13	2.079	Cntfr	ciliary neurotrophic factor receptor
	ILMN_2667463	0.0012919	4.04e-06	-13.1	5.12	-1.147	Ocel1	occludin/ELL domain containing 1
	ILMN_1241156	0.00129755	4.09e-06	13.1	5.11	1.788
	ILMN_1256701	0.00131233	4.17e-06	-13	5.09	-3.494	Kbtbd11	kelch repeat and BTB (POZ) domain containing 11
	ILMN_2676066	0.00132863	4.25e-06	13	5.08	3.15	Stard7	START domain containing 7
	ILMN_2503166	0.00134846	4.34e-06	13	5.05	1.528
	ILMN_2615468	0.00135431	4.39e-06	12.9	5.04	4.07	Fgfr1op2	FGFR1 oncogene partner 2
	ILMN_2571616	0.00135886	4.43e-06	12.9	5.03	1.231	Tpm4	tropomyosin 4
	ILMN_1238801	0.00136007	4.46e-06	12.9	5.03	3.454	Arl3	ADP-ribosylation factor-like 3
	ILMN_1245008	0.00137673	4.57e-06	12.9	5.01	1.968	Gin1	gypsy retrotransposon integrase 1
	ILMN_2776922	0.00137673	4.58e-06	12.9	5	3.94	Glrx	glutaredoxin
	ILMN_1255462	0.00137673	4.61e-06	12.9	5	5.411	Hbb-bs	hemoglobin, beta adult s chain
	ILMN_2464201	0.00141298	4.81e-06	12.8	4.96	1.283
	ILMN_1229454	0.00141298	4.82e-06	-12.8	4.95	-2.056	Cuedc1	CUE domain containing 1
	ILMN_1234842	0.00141298	4.86e-06	12.7	4.95	1.852	Msi2	musashi RNA-binding protein 2
	ILMN_1236180	0.00141298	4.88e-06	12.7	4.94	1.991	Mtif2	mitochondrial translational initiation factor 2
	ILMN_1231930	0.00141298	4.88e-06	12.7	4.94	4.064	Tesk1	testis specific protein kinase 1
	ILMN_2512177	0.00143892	5.03e-06	12.7	4.91	2.022	Rtn4	reticulon 4
	ILMN_2461582	0.00143892	5.06e-06	-12.7	4.91	-1.067
	ILMN_1236713	0.00143892	5.09e-06	12.7	4.9	1.122	Vars2	valyl-tRNA synthetase 2, mitochondrial (putative)
	ILMN_1232668	0.00143892	5.12e-06	12.6	4.89	1.745	Mxd1	MAX dimerization protein 1
	ILMN_1230860	0.00143892	5.12e-06	12.6	4.89	1.474	Polr1a	polymerase (RNA) I polypeptide A
	ILMN_2750402	0.00146985	5.26e-06	12.6	4.87	1.486	Nudt19	nudix (nucleoside diphosphate linked moiety X)-type motif 19
	ILMN_2674602	0.00146987	5.3e-06	12.6	4.86	1.132	Rapgef5	Rap guanine nucleotide exchange factor (GEF) 5
	ILMN_1214626	0.00149695	5.44e-06	12.5	4.84	0.984	Trappc12	trafficking protein particle complex 12
	ILMN_1212927	0.00149695	5.46e-06	-12.5	4.83	-1.77
	ILMN_1259939	0.00150028	5.52e-06	12.5	4.82	1.233
	ILMN_1239955	0.00150028	5.53e-06	12.5	4.82	1.305	3100003M19Rik	RIKEN cDNA 3100003M19 gene
	ILMN_2590188	0.00165443	6.16e-06	12.3	4.71	1.36	Mrpl55	mitochondrial ribosomal protein L55
	ILMN_1257622	0.00165443	6.17e-06	12.3	4.71	1.204	Tubgcp4	tubulin, gamma complex associated protein 4
	ILMN_1235641	0.0016673	6.26e-06	12.3	4.7	1.316
	ILMN_1247012	0.00168193	6.35e-06	12.2	4.69	1.199	Rdx	radixin
	ILMN_2500784	0.0016991	6.46e-06	12.2	4.67	2.662
	ILMN_1223317	0.0016991	6.49e-06	12.2	4.66	1.585	Lgals3	lectin, galactose binding, soluble 3
	ILMN_1252431	0.00169912	6.52e-06	12.2	4.66	2.582	Osbp	oxysterol binding protein
	ILMN_1223771	0.00192662	7.44e-06	-12	4.53	-1.231	Zfp282	zinc finger protein 282
	ILMN_2776952	0.00193063	7.49e-06	11.9	4.52	1.713	Tmem55b	transmembrane protein 55b
	ILMN_2499400	0.00193489	7.55e-06	11.9	4.51	1.418	Vamp8	vesicle-associated membrane protein 8
	ILMN_1248022	0.00194878	7.65e-06	11.9	4.5	1.016
	ILMN_2736094	0.00198318	7.87e-06	11.9	4.47	1.419	Mrps31	mitochondrial ribosomal protein S31
	ILMN_1251839	0.00198318	7.91e-06	11.8	4.47	1.623	Myo7a	myosin VIIA
	ILMN_1228941	0.00198318	7.91e-06	11.8	4.47	1.065	Hmgn3	high mobility group nucleosomal binding domain 3
	ILMN_2490271	0.00199557	8e-06	11.8	4.46	1.466	Zfp27	zinc finger protein 27
	ILMN_1214422	0.00201947	8.14e-06	11.8	4.44	1.985
	ILMN_1234909	0.00205086	8.31e-06	11.8	4.42	1.664	Tipin	timeless interacting protein
	ILMN_1237578	0.00206525	8.44e-06	11.7	4.4	1.094	Aldh1a3	aldehyde dehydrogenase family 1, subfamily A3
	ILMN_1250294	0.00206525	8.49e-06	-11.7	4.4	-1.04	Ppp1r16b	protein phosphatase 1, regulatory (inhibitor) subunit 16B
	ILMN_3163340	0.00206525	8.52e-06	-11.7	4.4	-1.555	Rbm45	RNA binding motif protein 45
	ILMN_2493815	0.00206525	8.55e-06	11.7	4.39	1.311	Mtif3	mitochondrial translational initiation factor 3
	ILMN_2741402	0.00210156	8.76e-06	11.7	4.37	3.063	Sspn	sarcospan
	ILMN_2502614	0.00210156	8.83e-06	-11.6	4.36	-1.723	Trappc12	trafficking protein particle complex 12
	ILMN_1243942	0.00210156	8.83e-06	11.6	4.36	1.736	Adam17	a disintegrin and metallopeptidase domain 17
	ILMN_2614351	0.00214551	9.06e-06	11.6	4.33	0.962	Serhl	serine hydrolase-like
	ILMN_2723497	0.00216106	9.22e-06	-11.6	4.32	-1.6	Shoc2	soc-2 (suppressor of clear) homolog (C. elegans)
	ILMN_2702519	0.00216106	9.22e-06	-11.6	4.32	-1.852
	ILMN_1239967	0.00223671	9.59e-06	11.5	4.28	1.265	Eif3i	eukaryotic translation initiation factor 3, subunit I
	ILMN_2449675	0.00224993	9.7e-06	11.5	4.27	1.699
	ILMN_1246118	0.00225842	9.78e-06	11.5	4.26	0.954	Trim9	tripartite motif-containing 9
	ILMN_2440242	0.00227289	9.93e-06	-11.4	4.24	-0.94	Zic3	zinc finger protein of the cerebellum 3
	ILMN_1250569	0.00227289	9.94e-06	11.4	4.24	1.395	Rapgefl1	Rap guanine nucleotide exchange factor (GEF)-like 1
	ILMN_1226607	0.00242076	1.06e-05	-11.3	4.17	-0.952	Cort	cortistatin
	ILMN_1242392	0.00242903	1.07e-05	11.3	4.16	1.39	Rhobtb3	Rho-related BTB domain containing 3
	ILMN_2591684	0.00242903	1.08e-05	11.3	4.16	1.565	Ppp1r14c	protein phosphatase 1, regulatory (inhibitor) subunit 14c
	ILMN_2614110	0.00242903	1.08e-05	11.3	4.16	1.194
	ILMN_2420496	0.00246694	1.11e-05	11.3	4.14	1.545	Polr3f	polymerase (RNA) III (DNA directed) polypeptide F
	ILMN_2758718	0.00246694	1.11e-05	11.2	4.13	0.975	Plscr4	phospholipid scramblase 4
	ILMN_2531520	0.00264214	1.2e-05	-11.1	4.06	-1.255	Ap5b1	adaptor-related protein complex 5, beta 1 subunit
	ILMN_3160769	0.00268134	1.22e-05	11.1	4.04	1.727	Cd200	CD200 antigen
	ILMN_1258136	0.00270119	1.23e-05	11.1	4.03	2.425	Ccdc88a	coiled coil domain containing 88A
	ILMN_1233449	0.00273464	1.25e-05	11	4.01	1.411
	ILMN_2522005	0.00273536	1.26e-05	-11	4	-1.244	Cdc42ep3	CDC42 effector protein (Rho GTPase binding) 3
	ILMN_1212907	0.00276683	1.28e-05	11	3.99	1.686	Fam171b	family with sequence similarity 171, member B
	ILMN_1260218	0.00277246	1.29e-05	-11	3.98	-0.88	Sfi1	Sfi1 homolog, spindle assembly associated (yeast)
	ILMN_2589915	0.00280808	1.31e-05	-11	3.96	-1.1	Hapln4	hyaluronan and proteoglycan link protein 4
	ILMN_1232524	0.00285217	1.34e-05	10.9	3.94	1.663	Hist1h4i	histone cluster 1, H4i
	ILMN_1227126	0.00285217	1.35e-05	10.9	3.94	1.601
	ILMN_2750558	0.00288845	1.37e-05	10.9	3.92	1.009	Mamdc2	MAM domain containing 2
	ILMN_1228033	0.00294281	1.41e-05	-10.9	3.9	-1.019	Gstcd	glutathione S-transferase, C-terminal domain containing
	ILMN_2555157	0.00294281	1.41e-05	10.8	3.89	1.028	Vcan	versican
	ILMN_2771991	0.0029586	1.42e-05	10.8	3.88	0.953	Ndrg2	N-myc downstream regulated gene 2
	ILMN_1230816	0.00302621	1.46e-05	10.8	3.86	1.422	Oxr1	oxidation resistance 1
	ILMN_2776710	0.00306368	1.48e-05	-10.8	3.84	-0.994
	ILMN_1214408	0.00318451	1.55e-05	-10.7	3.8	-6.175
	ILMN_2746906	0.00319602	1.56e-05	10.7	3.79	1.542	Nudt19	nudix (nucleoside diphosphate linked moiety X)-type motif 19
	ILMN_1226449	0.00319874	1.57e-05	10.7	3.78	0.915	Tmco1	transmembrane and coiled-coil domains 1
	ILMN_2610737	0.00329963	1.63e-05	-10.6	3.75	-1.665
	ILMN_1249466	0.00332121	1.65e-05	10.6	3.74	1.445	Fut10	fucosyltransferase 10
	ILMN_1227460	0.00337926	1.68e-05	10.6	3.72	1.33
	ILMN_2449449	0.00343597	1.72e-05	10.5	3.69	2.933	Zfp68	zinc finger protein 68
	ILMN_1231805	0.0034499	1.73e-05	10.5	3.69	0.964	Pik3r4	phosphatidylinositol 3 kinase, regulatory subunit, polypeptide 4, p150
	ILMN_1229140	0.00345532	1.76e-05	-10.5	3.67	-1.245	Ptpmt1	protein tyrosine phosphatase, mitochondrial 1
	ILMN_2463353	0.00345532	1.76e-05	-10.5	3.67	-2.614
	ILMN_2770876	0.00345532	1.77e-05	-10.5	3.66	-0.925	Rap1gds1	RAP1, GTP-GDP dissociation stimulator 1
	ILMN_2624574	0.00345532	1.77e-05	-10.5	3.66	-1.113	Cep135	centrosomal protein 135
	ILMN_2437383	0.00345532	1.78e-05	10.5	3.66	2.248
	ILMN_1241017	0.00345532	1.78e-05	10.5	3.66	2.391	Kcnq2	potassium voltage-gated channel, subfamily Q, member 2
	ILMN_2659680	0.00349234	1.8e-05	-10.4	3.64	-1.126	Serpina1b	serine (or cysteine) preptidase inhibitor, clade A, member 1B
	ILMN_2631903	0.00349953	1.82e-05	-10.4	3.64	-1.085
	ILMN_1213457	0.00349953	1.82e-05	-10.4	3.63	-1.129	Snx27	sorting nexin family member 27
	ILMN_1257486	0.00366515	1.92e-05	10.3	3.58	0.796	Slc25a53	solute carrier family 25, member 53
	ILMN_1219934	0.00376881	1.99e-05	-10.3	3.55	-0.79	Cntn1	contactin 1
	ILMN_1246289	0.00376881	1.99e-05	10.3	3.55	1.184	Got1l1	glutamic-oxaloacetic transaminase 1-like 1
	ILMN_1246576	0.00386044	2.04e-05	10.2	3.52	1.763	Hist1h4i	histone cluster 1, H4i
	ILMN_3161626	0.00386202	2.05e-05	10.2	3.51	1.875	Prkag2	protein kinase, AMP-activated, gamma 2 non-catalytic subunit
	ILMN_2593985	0.0038662	2.07e-05	10.2	3.5	1.228	Eif4e2	eukaryotic translation initiation factor 4E member 2
	ILMN_1257801	0.0038662	2.07e-05	-10.2	3.5	-1.022	Gpr19	G protein-coupled receptor 19
	Footnotes. For column headers: P-Value (adj.)= after correction for multiple testing, t = t-statistic of the shrunken t-test, B = log-odds that the gene is differentially expressed,
	logFC = log2-fold change between the two experimental conditions.

## Sheet: Sheet1
	"ID" "adj.P.Val" "P.Value" "t" "B" "logFC" "Gene.symbol" "Gene.title"
	"ILMN_1242829" "0.00000706" "1.51e-10" "5.86e+01" "11.43716" "5.69" "Prdx2" "peroxiredoxin 2"
	"ILMN_2730005" "0.00001089" "5.71e-10" "4.83e+01" "11.05351" "4.92" "Rpl29" "ribosomal protein L29"
	"ILMN_1249297" "0.00001089" "8.98e-10" "4.52e+01" "10.89629" "3.82" "Pdxdc1" "pyridoxal-dependent decarboxylase domain containing 1"
	"ILMN_1233535" "0.00001089" "9.34e-10" "4.49e+01" "10.88189" "4.68" "Soga3" "SOGA family member 3"
	"ILMN_2420192" "0.00001237" "1.33e-09" "4.27e+01" "10.74906" "3.60" "" ""
	"ILMN_2731523" "0.00002262" "2.91e-09" "3.81e+01" "10.41712" "5.98" "Abhd16a" "abhydrolase domain containing 16A"
	"ILMN_2723483" "0.00002448" "3.67e-09" "3.68e+01" "10.30934" "2.87" "Polr1b" "polymerase (RNA) I polypeptide B"
	"ILMN_3161679" "0.00005257" "1.19e-08" "3.10e+01" "9.69847" "4.06" "Serpini1" "serine (or cysteine) peptidase inhibitor, clade I, member 1"
	"ILMN_1214953" "0.00005257" "1.20e-08" "3.10e+01" "9.69427" "2.98" "Rusc2" "RUN and SH3 domain containing 2"
	"ILMN_1251114" "0.00005257" "1.23e-08" "-3.08e+01" "9.67835" "-2.93" "Cptp" "ceramide-1-phosphate transfer protein"
	"ILMN_1241643" "0.00005257" "1.24e-08" "3.08e+01" "9.67537" "3.29" "Pdxdc1" "pyridoxal-dependent decarboxylase domain containing 1"
	"ILMN_1240677" "0.00007232" "1.86e-08" "-2.90e+01" "9.43659" "-2.48" "Rad23a" "RAD23a homolog (S. cerevisiae)"
	"ILMN_1217284" "0.00007419" "2.07e-08" "2.86e+01" "9.37224" "4.56" "" ""
	"ILMN_1229343" "0.000085" "2.55e-08" "2.77e+01" "9.24147" "2.60" "Mboat2" "membrane bound O-acyltransferase domain containing 2"
	"ILMN_1234412" "0.00009295" "2.99e-08" "2.71e+01" "9.14046" "2.50" "Zfp945" "zinc finger protein 945"
	"ILMN_1214850" "0.0000985" "3.38e-08" "2.66e+01" "9.06096" "2.33" "Pak1" "p21 protein (Cdc42/Rac)-activated kinase 1"
	"ILMN_1221102" "0.00010017" "3.81e-08" "2.62e+01" "8.9825" "3.56" "Arl5a" "ADP-ribosylation factor-like 5A"
	"ILMN_2455192" "0.00010017" "3.88e-08" "2.61e+01" "8.97009" "4.38" "Zfp68" "zinc finger protein 68"
	"ILMN_2638354" "0.00010017" "4.15e-08" "2.58e+01" "8.92528" "2.53" "Prdx2" "peroxiredoxin 2"
	"ILMN_2500434" "0.00010017" "4.30e-08" "2.57e+01" "8.90171" "2.19" "" ""
	"ILMN_1250779" "0.00010119" "4.56e-08" "2.55e+01" "8.86191" "3.73" "" ""
	"ILMN_1257771" "0.00011741" "5.68e-08" "2.47e+01" "8.7109" "4.18" "" ""
	"ILMN_2734797" "0.00011741" "5.79e-08" "2.46e+01" "8.69716" "2.55" "Telo2" "TEL2, telomere maintenance 2, homolog (S. cerevisiae)"
	"ILMN_1217061" "0.0001215" "6.25e-08" "2.43e+01" "8.64339" "4.10" "Casp9" "caspase 9"
	"ILMN_2546624" "0.0001407" "7.54e-08" "2.37e+01" "8.51018" "2.07" "Ndel1" "nuclear distribution gene E-like homolog 1 (A. nidulans)"
	"ILMN_2752569" "0.00015958" "8.90e-08" "-2.31e+01" "8.3906" "-2.36" "Paip1" "polyadenylate binding protein-interacting protein 1"
	"ILMN_1246153" "0.00016396" "9.61e-08" "2.28e+01" "8.33392" "4.29" "Erdr1" "erythroid differentiation regulator 1"
	"ILMN_2499305" "0.00016396" "1.00e-07" "2.27e+01" "8.30338" "3.14" "" ""
	"ILMN_2435814" "0.00016396" "1.02e-07" "2.26e+01" "8.29037" "2.67" "Trim11" "tripartite motif-containing 11"
	"ILMN_2774882" "0.00017181" "1.11e-07" "2.24e+01" "8.2304" "4.17" "Necap2" "NECAP endocytosis associated 2"
	"ILMN_2772238" "0.00017551" "1.17e-07" "2.22e+01" "8.18813" "3.60" "Sbsn" "suprabasin"
	"ILMN_2648664" "0.00017551" "1.20e-07" "-2.21e+01" "8.16601" "-2.48" "Cap1" "CAP, adenylate cyclase-associated protein 1 (yeast)"
	"ILMN_2701304" "0.00019324" "1.37e-07" "2.17e+01" "8.06978" "2.78" "Ube2cbp" "ubiquitin-conjugating enzyme E2C binding protein"
	"ILMN_2624538" "0.00019583" "1.43e-07" "2.15e+01" "8.03681" "2.07" "Gatad2a" "GATA zinc finger domain containing 2A"
	"ILMN_2554110" "0.00023019" "1.73e-07" "2.09e+01" "7.88951" "2.11" "Entpd4" "ectonucleoside triphosphate diphosphohydrolase 4"
	"ILMN_1251419" "0.00023729" "1.83e-07" "-2.08e+01" "7.84376" "-5.02" "" ""
	"ILMN_2597332" "0.00023842" "1.89e-07" "2.07e+01" "7.81851" "3.29" "1700123O20Rik" "RIKEN cDNA 1700123O20 gene"
	"ILMN_1221451" "0.00024644" "2.06e-07" "2.04e+01" "7.75021" "2.10" "Dhrsx" "dehydrogenase/reductase (SDR family) X chromosome"
	"ILMN_2431257" "0.00024644" "2.13e-07" "2.03e+01" "7.7241" "3.20" "" ""
	"ILMN_2655327" "0.00024644" "2.13e-07" "2.03e+01" "7.72381" "2.26" "Cars" "cysteinyl-tRNA synthetase"
	"ILMN_2467596" "0.00024644" "2.17e-07" "2.03e+01" "7.7112" "2.99" "Dusp16" "dual specificity phosphatase 16"
	"ILMN_2590950" "0.00024847" "2.32e-07" "2.00e+01" "7.65642" "1.65" "Agtrap" "angiotensin II, type I receptor-associated protein"
	"ILMN_2638914" "0.00024847" "2.33e-07" "2.00e+01" "7.65343" "3.01" "" ""
	"ILMN_2664909" "0.00024847" "2.40e-07" "-1.99e+01" "7.62921" "-1.53" "Mesdc1" "mesoderm development candidate 1"
	"ILMN_2552202" "0.00024847" "2.41e-07" "-1.99e+01" "7.627" "-1.79" "9630041A04Rik" "RIKEN cDNA 9630041A04 gene"
	"ILMN_1240178" "0.00024847" "2.45e-07" "1.99e+01" "7.61262" "1.99" "Ccndbp1" "cyclin D-type binding-protein 1"
	"ILMN_2656889" "0.00025625" "2.58e-07" "1.97e+01" "7.57043" "2.35" "Wdr46" "WD repeat domain 46"
	"ILMN_2507182" "0.00025668" "2.72e-07" "1.96e+01" "7.52939" "4.60" "Tomm22" "translocase of outer mitochondrial membrane 22 homolog (yeast)"
	"ILMN_1258338" "0.00025668" "2.72e-07" "-1.96e+01" "7.52849" "-3.47" "H2-D1" "histocompatibility 2, D region locus 1"
	"ILMN_1250922" "0.00025668" "2.76e-07" "-1.95e+01" "7.51642" "-2.49" "Pdxdc1" "pyridoxal-dependent decarboxylase domain containing 1"
	"ILMN_2658182" "0.00025668" "2.81e-07" "1.95e+01" "7.50289" "2.71" "" ""
	"ILMN_1240895" "0.00025676" "2.86e-07" "1.94e+01" "7.48685" "3.70" "Map2" "microtubule-associated protein 2"
	"ILMN_2483422" "0.00027238" "3.10e-07" "1.92e+01" "7.42301" "1.81" "" ""
	"ILMN_2722488" "0.00028001" "3.24e-07" "1.91e+01" "7.38498" "4.49" "Thumpd1" "THUMP domain containing 1"
	"ILMN_2662915" "0.00029909" "3.53e-07" "1.88e+01" "7.31541" "2.29" "BC026585" "cDNA sequence BC026585"
	"ILMN_2768228" "0.00030585" "3.67e-07" "1.87e+01" "7.28192" "5.12" "" ""
	"ILMN_1226990" "0.00035114" "4.29e-07" "-1.83e+01" "7.15166" "-2.28" "" ""
	"ILMN_1245543" "0.00036125" "4.49e-07" "1.82e+01" "7.11309" "4.06" "Fcer1g" "Fc receptor, IgE, high affinity I, gamma polypeptide"
	"ILMN_1214001" "0.00036212" "4.61e-07" "1.81e+01" "7.09057" "1.66" "" ""
	"ILMN_2476940" "0.00036212" "4.66e-07" "1.81e+01" "7.0824" "2.16" "Etnk2" "ethanolamine kinase 2"
	"ILMN_1245420" "0.00037875" "4.95e-07" "1.79e+01" "7.0303" "2.59" "Zmym6" "zinc finger, MYM-type 6"
	"ILMN_1256161" "0.00038306" "5.09e-07" "1.79e+01" "7.00683" "2.27" "Myt1l" "myelin transcription factor 1-like"
	"ILMN_2645460" "0.0004107" "5.55e-07" "1.76e+01" "6.93362" "2.18" "Ooep" "oocyte expressed protein"
	"ILMN_2509632" "0.00042317" "5.81e-07" "1.75e+01" "6.89442" "1.76" "Mro" "maestro"
	"ILMN_2673332" "0.00045878" "6.39e-07" "1.73e+01" "6.81132" "1.55" "Tsku" "tsukushi"
	"ILMN_1238733" "0.00045998" "6.51e-07" "1.72e+01" "6.79584" "3.68" "Ttc27" "tetratricopeptide repeat domain 27"
	"ILMN_2655015" "0.00046496" "6.68e-07" "-1.71e+01" "6.77345" "-1.52" "Alad" "aminolevulinate, delta-, dehydratase"
	"ILMN_1231682" "0.0004666" "6.88e-07" "1.71e+01" "6.74783" "1.64" "" ""
	"ILMN_1224206" "0.0004666" "6.90e-07" "1.71e+01" "6.74481" "2.20" "Fastkd3" "FAST kinase domains 3"
	"ILMN_1257724" "0.00046761" "7.02e-07" "1.70e+01" "6.73041" "2.44" "" ""
	"ILMN_2777337" "0.00047462" "7.23e-07" "1.69e+01" "6.70506" "6.06" "Psmb6" "proteasome (prosome, macropain) subunit, beta type 6"
	"ILMN_2771089" "0.00048485" "7.54e-07" "1.68e+01" "6.66783" "1.89" "Fam126a" "family with sequence similarity 126, member A"
	"ILMN_2698383" "0.00048485" "7.67e-07" "1.68e+01" "6.65306" "3.67" "Cdkl2" "cyclin-dependent kinase-like 2 (CDC2-related kinase)"
	"ILMN_1223734" "0.00048485" "7.69e-07" "1.68e+01" "6.65018" "3.84" "Atf4" "activating transcription factor 4"
	"ILMN_1253259" "0.00049379" "8.04e-07" "-1.67e+01" "6.61129" "-1.45" "Snx27" "sorting nexin family member 27"
	"ILMN_1213875" "0.00049379" "8.11e-07" "1.67e+01" "6.60393" "3.12" "" ""
	"ILMN_2585137" "0.00049379" "8.15e-07" "1.66e+01" "6.59923" "2.18" "" ""
	"ILMN_2597987" "0.00052874" "8.84e-07" "1.64e+01" "6.5275" "1.42" "Gpr116" "G protein-coupled receptor 116"
	"ILMN_1248359" "0.0005289" "8.96e-07" "1.64e+01" "6.51595" "1.79" "Prpf40a" "PRP40 pre-mRNA processing factor 40 homolog A (yeast)"
	"ILMN_1253773" "0.0005437" "9.33e-07" "1.63e+01" "6.48033" "2.11" "Nudt6" "nudix (nucleoside diphosphate linked moiety X)-type motif 6"
	"ILMN_1246318" "0.00059122" "1.03e-06" "1.61e+01" "6.39118" "1.79" "" ""
	"ILMN_1233531" "0.00059122" "1.04e-06" "1.60e+01" "6.38016" "2.57" "Cmss1" "cms small ribosomal subunit 1"
	"ILMN_1221526" "0.00059122" "1.05e-06" "1.60e+01" "6.37285" "2.93" "" ""
	"ILMN_2473282" "0.0005969" "1.08e-06" "-1.60e+01" "6.35171" "-3.50" "" ""
	"ILMN_1257178" "0.0005969" "1.09e-06" "1.59e+01" "6.34296" "3.00" "Zfp367" "zinc finger protein 367"
	"ILMN_2769877" "0.00060724" "1.12e-06" "1.59e+01" "6.31708" "1.90" "Reck" "reversion-inducing-cysteine-rich protein with kazal motifs"
	"ILMN_2498108" "0.00060853" "1.14e-06" "1.58e+01" "6.30478" "2.73" "Zzef1" "zinc finger, ZZ-type with EF hand domain 1"
	"ILMN_2604226" "0.00061225" "1.16e-06" "1.58e+01" "6.28902" "1.91" "Sema5a" "sema domain, seven thrombospondin repeats (type 1 and type 1-like), transmembrane domain (TM) and short cytoplasmic domain, (semaphorin) 5A"
	"ILMN_1217331" "0.00061825" "1.18e-06" "1.58e+01" "6.27008" "4.92" "Mcm6" "minichromosome maintenance deficient 6 (MIS5 homolog, S. pombe) (S. cerevisiae)"
	"ILMN_1246061" "0.00063636" "1.23e-06" "-1.57e+01" "6.23395" "-3.50" "" ""
	"ILMN_2648669" "0.00064736" "1.26e-06" "1.56e+01" "6.20848" "3.37" "Gpnmb" "glycoprotein (transmembrane) nmb"
	"ILMN_1243974" "0.00066833" "1.32e-06" "1.55e+01" "6.16971" "1.65" "Sv2b" "synaptic vesicle glycoprotein 2 b"
	"ILMN_1228242" "0.00068922" "1.37e-06" "1.54e+01" "6.13195" "1.86" "" ""
	"ILMN_2438599" "0.00070937" "1.45e-06" "1.53e+01" "6.08296" "2.52" "" ""
	"ILMN_2654906" "0.00070937" "1.46e-06" "1.53e+01" "6.07637" "1.58" "Mgat3" "mannoside acetylglucosaminyltransferase 3"
	"ILMN_2749737" "0.00070937" "1.47e-06" "-1.52e+01" "6.06871" "-1.21" "Dpp7" "dipeptidylpeptidase 7"
	"ILMN_2417061" "0.00070937" "1.48e-06" "1.52e+01" "6.06735" "2.84" "Dbt" "dihydrolipoamide branched chain transacylase E2"
	"ILMN_1252650" "0.0007443" "1.56e-06" "1.51e+01" "6.01403" "1.29" "" ""
	"ILMN_2712949" "0.00077203" "1.64e-06" "-1.50e+01" "5.96846" "-2.45" "Lrp6" "low density lipoprotein receptor-related protein 6"
	"ILMN_2722129" "0.00077203" "1.66e-06" "1.50e+01" "5.96196" "1.49" "Hps1" "Hermansky-Pudlak syndrome 1 homolog (human)"
	"ILMN_1217118" "0.00079751" "1.73e-06" "1.49e+01" "5.92294" "3.66" "Enpp5" "ectonucleotide pyrophosphatase/phosphodiesterase 5"
	"ILMN_2564490" "0.00080456" "1.77e-06" "-1.48e+01" "5.8993" "-2.49" "" ""
	"ILMN_1223735" "0.00080456" "1.79e-06" "-1.48e+01" "5.8924" "-2.27" "Myh8" "myosin, heavy polypeptide 8, skeletal muscle, perinatal"
	"ILMN_1233127" "0.00080456" "1.82e-06" "1.48e+01" "5.87455" "3.82" "Rfwd2" "ring finger and WD repeat domain 2"
	"ILMN_1213286" "0.00080456" "1.83e-06" "-1.48e+01" "5.87164" "-1.85" "Ccl21a" "chemokine (C-C motif) ligand 21A (serine)"
	"ILMN_1229656" "0.00080456" "1.83e-06" "1.48e+01" "5.87026" "2.22" "Nrcam" "neuronal cell adhesion molecule"
	"ILMN_2420763" "0.00080496" "1.85e-06" "1.47e+01" "5.86113" "2.04" "" ""
	"ILMN_2596713" "0.00080704" "1.87e-06" "1.47e+01" "5.85014" "1.31" "Aktip" "thymoma viral proto-oncogene 1 interacting protein"
	"ILMN_1216122" "0.00086109" "2.01e-06" "1.46e+01" "5.78154" "3.17" "Mrpl48" "mitochondrial ribosomal protein L48"
	"ILMN_1217323" "0.00087585" "2.08e-06" "-1.45e+01" "5.7513" "-1.78" "" ""
	"ILMN_2687140" "0.00087585" "2.09e-06" "1.45e+01" "5.74586" "2.39" "B3galt6" "UDP-Gal:betaGal beta 1,3-galactosyltransferase, polypeptide 6"
	"ILMN_2476994" "0.00087585" "2.10e-06" "1.45e+01" "5.7405" "1.50" "Draxin" "dorsal inhibitory axon guidance protein"
	"ILMN_2691261" "0.00092588" "2.24e-06" "1.43e+01" "5.68044" "3.84" "Ndufb10" "NADH dehydrogenase (ubiquinone) 1 beta subcomplex, 10"
	"ILMN_2514810" "0.00095652" "2.34e-06" "1.42e+01" "5.64178" "1.94" "" ""
	"ILMN_1225712" "0.00101489" "2.50e-06" "-1.41e+01" "5.57808" "-1.64" "" ""
	"ILMN_2432780" "0.00104863" "2.61e-06" "-1.40e+01" "5.5392" "-1.57" "Eml6" "echinoderm microtubule associated protein like 6"
	"ILMN_2476876" "0.00105047" "2.64e-06" "1.40e+01" "5.52947" "1.63" "Macrod2" "MACRO domain containing 2"
	"ILMN_2634349" "0.00105748" "2.68e-06" "-1.39e+01" "5.51252" "-1.18" "Arhgap35" "Rho GTPase activating protein 35"
	"ILMN_1239134" "0.00105748" "2.70e-06" "-1.39e+01" "5.50724" "-1.62" "Lypd1" "Ly6/Plaur domain containing 1"
	"ILMN_2721734" "0.00115433" "2.99e-06" "-1.37e+01" "5.41095" "-2.74" "Gjd2" "gap junction protein, delta 2"
	"ILMN_2746483" "0.00115433" "3.04e-06" "1.37e+01" "5.39465" "3.81" "" ""
	"ILMN_1218967" "0.00115433" "3.05e-06" "1.37e+01" "5.39291" "4.42" "Kif2c" "kinesin family member 2C"
	"ILMN_2512178" "0.00115433" "3.06e-06" "1.37e+01" "5.38717" "1.52" "" ""
	"ILMN_2669361" "0.00115433" "3.07e-06" "1.37e+01" "5.3855" "1.45" "Fggy" "FGGY carbohydrate kinase domain containing"
	"ILMN_2513772" "0.00115975" "3.12e-06" "1.36e+01" "5.3694" "1.50" "" ""
	"ILMN_2438221" "0.00115975" "3.13e-06" "-1.36e+01" "5.36587" "-1.56" "Nphp3" "nephronophthisis 3 (adolescent)"
	"ILMN_2751492" "0.001168" "3.18e-06" "1.36e+01" "5.35164" "1.35" "Pgap2" "post-GPI attachment to proteins 2"
	"ILMN_2684094" "0.00117105" "3.21e-06" "1.36e+01" "5.34171" "1.99" "Rec8" "REC8 meiotic recombination protein"
	"ILMN_1236437" "0.00117326" "3.25e-06" "1.35e+01" "5.33252" "1.76" "" ""
	"ILMN_2491419" "0.00118331" "3.32e-06" "1.35e+01" "5.30963" "3.16" "Kif3b" "kinesin family member 3B"
	"ILMN_2627140" "0.00118331" "3.34e-06" "1.35e+01" "5.30396" "2.32" "Soga1" "suppressor of glucose, autophagy associated 1"
	"ILMN_2694055" "0.00118331" "3.35e-06" "-1.35e+01" "5.30253" "-1.49" "Marf1" "meiosis arrest female 1"
	"ILMN_2605756" "0.00120092" "3.43e-06" "1.34e+01" "5.28126" "2.21" "Klc1" "kinesin light chain 1"
	"ILMN_1255398" "0.001204" "3.46e-06" "1.34e+01" "5.27168" "1.16" "" ""
	"ILMN_1223227" "0.00120928" "3.50e-06" "1.34e+01" "5.26041" "1.09" "" ""
	"ILMN_2730784" "0.0012248" "3.60e-06" "1.33e+01" "5.23287" "1.89" "Gps2" "G protein pathway suppressor 2"
	"ILMN_2601928" "0.0012248" "3.61e-06" "1.33e+01" "5.22999" "1.60" "Pnmal1" "PNMA-like 1"
	"ILMN_2466947" "0.0012248" "3.62e-06" "1.33e+01" "5.22725" "2.11" "Pxmp2" "peroxisomal membrane protein 2"
	"ILMN_1250939" "0.00122502" "3.65e-06" "1.33e+01" "5.22018" "1.45" "Agpat5" "1-acylglycerol-3-phosphate O-acyltransferase 5 (lysophosphatidic acid acyltransferase, epsilon)"
	"ILMN_2614380" "0.00123266" "3.71e-06" "-1.33e+01" "5.20416" "-1.10" "" ""
	"ILMN_1235811" "0.00123266" "3.73e-06" "-1.33e+01" "5.20057" "-1.69" "Fam198b" "family with sequence similarity 198, member B"
	"ILMN_2747480" "0.00124448" "3.79e-06" "1.32e+01" "5.18467" "1.85" "Srpr" "signal recognition particle receptor ('docking protein')"
	"ILMN_2643394" "0.00126087" "3.87e-06" "-1.32e+01" "5.16541" "-2.08" "Sox11" "SRY (sex determining region Y)-box 11"
	"ILMN_2441856" "0.00128301" "3.96e-06" "1.31e+01" "5.14204" "1.46" "" ""
	"ILMN_1255032" "0.00129006" "4.01e-06" "1.31e+01" "5.13014" "2.08" "Cntfr" "ciliary neurotrophic factor receptor"
	"ILMN_2667463" "0.0012919" "4.04e-06" "-1.31e+01" "5.12217" "-1.15" "Ocel1" "occludin/ELL domain containing 1"
	"ILMN_1241156" "0.00129755" "4.09e-06" "1.31e+01" "5.11142" "1.79" "" ""
	"ILMN_1256701" "0.00131233" "4.17e-06" "-1.30e+01" "5.09402" "-3.49" "Kbtbd11" "kelch repeat and BTB (POZ) domain containing 11"
	"ILMN_2676066" "0.00132863" "4.25e-06" "1.30e+01" "5.07566" "3.15" "Stard7" "START domain containing 7"
	"ILMN_2503166" "0.00134846" "4.34e-06" "1.30e+01" "5.05496" "1.53" "" ""
	"ILMN_2615468" "0.00135431" "4.39e-06" "1.29e+01" "5.04438" "4.07" "Fgfr1op2" "FGFR1 oncogene partner 2"
	"ILMN_2571616" "0.00135886" "4.43e-06" "1.29e+01" "5.03479" "1.23" "Tpm4" "tropomyosin 4"
	"ILMN_1238801" "0.00136007" "4.46e-06" "1.29e+01" "5.0276" "3.45" "Arl3" "ADP-ribosylation factor-like 3"
	"ILMN_1245008" "0.00137673" "4.57e-06" "1.29e+01" "5.005" "1.97" "Gin1" "gypsy retrotransposon integrase 1"
	"ILMN_2776922" "0.00137673" "4.58e-06" "1.29e+01" "5.00224" "3.94" "Glrx" "glutaredoxin"
	"ILMN_1255462" "0.00137673" "4.61e-06" "1.29e+01" "4.99712" "5.41" "Hbb-bs" "hemoglobin, beta adult s chain"
	"ILMN_2464201" "0.00141298" "4.81e-06" "1.28e+01" "4.95521" "1.28" "" ""
	"ILMN_1229454" "0.00141298" "4.82e-06" "-1.28e+01" "4.95321" "-2.06" "Cuedc1" "CUE domain containing 1"
	"ILMN_1234842" "0.00141298" "4.86e-06" "1.27e+01" "4.94555" "1.85" "Msi2" "musashi RNA-binding protein 2"
	"ILMN_1236180" "0.00141298" "4.88e-06" "1.27e+01" "4.94193" "1.99" "Mtif2" "mitochondrial translational initiation factor 2"
	"ILMN_1231930" "0.00141298" "4.88e-06" "1.27e+01" "4.94148" "4.06" "Tesk1" "testis specific protein kinase 1"
	"ILMN_2512177" "0.00143892" "5.03e-06" "1.27e+01" "4.91195" "2.02" "Rtn4" "reticulon 4"
	"ILMN_2461582" "0.00143892" "5.06e-06" "-1.27e+01" "4.9063" "-1.07" "" ""
	"ILMN_1236713" "0.00143892" "5.09e-06" "1.27e+01" "4.90045" "1.12" "Vars2" "valyl-tRNA synthetase 2, mitochondrial (putative)"
	"ILMN_1232668" "0.00143892" "5.12e-06" "1.26e+01" "4.89422" "1.75" "Mxd1" "MAX dimerization protein 1"
	"ILMN_1230860" "0.00143892" "5.12e-06" "1.26e+01" "4.89421" "1.47" "Polr1a" "polymerase (RNA) I polypeptide A"
	"ILMN_2750402" "0.00146985" "5.26e-06" "1.26e+01" "4.86773" "1.49" "Nudt19" "nudix (nucleoside diphosphate linked moiety X)-type motif 19"
	"ILMN_2674602" "0.00146987" "5.30e-06" "1.26e+01" "4.86192" "1.13" "Rapgef5" "Rap guanine nucleotide exchange factor (GEF) 5"
	"ILMN_1214626" "0.00149695" "5.44e-06" "1.25e+01" "4.83566" "9.84e-01" "Trappc12" "trafficking protein particle complex 12"
	"ILMN_1212927" "0.00149695" "5.46e-06" "-1.25e+01" "4.83267" "-1.77" "" ""
	"ILMN_1259939" "0.00150028" "5.52e-06" "1.25e+01" "4.82156" "1.23" "" ""
	"ILMN_1239955" "0.00150028" "5.53e-06" "1.25e+01" "4.81912" "1.31" "3100003M19Rik" "RIKEN cDNA 3100003M19 gene"
	"ILMN_2590188" "0.00165443" "6.16e-06" "1.23e+01" "4.71456" "1.36" "Mrpl55" "mitochondrial ribosomal protein L55"
	"ILMN_1257622" "0.00165443" "6.17e-06" "1.23e+01" "4.71245" "1.20" "Tubgcp4" "tubulin, gamma complex associated protein 4"
	"ILMN_1235641" "0.0016673" "6.26e-06" "1.23e+01" "4.69927" "1.32" "" ""
	"ILMN_1247012" "0.00168193" "6.35e-06" "1.22e+01" "4.68515" "1.20" "Rdx" "radixin"
	"ILMN_2500784" "0.0016991" "6.46e-06" "1.22e+01" "4.66746" "2.66" "" ""
	"ILMN_1223317" "0.0016991" "6.49e-06" "1.22e+01" "4.66414" "1.59" "Lgals3" "lectin, galactose binding, soluble 3"
	"ILMN_1252431" "0.00169912" "6.52e-06" "1.22e+01" "4.65865" "2.58" "Osbp" "oxysterol binding protein"
	"ILMN_1223771" "0.00192662" "7.44e-06" "-1.20e+01" "4.52977" "-1.23" "Zfp282" "zinc finger protein 282"
	"ILMN_2776952" "0.00193063" "7.49e-06" "1.19e+01" "4.52227" "1.71" "Tmem55b" "transmembrane protein 55b"
	"ILMN_2499400" "0.00193489" "7.55e-06" "1.19e+01" "4.51466" "1.42" "Vamp8" "vesicle-associated membrane protein 8"
	"ILMN_1248022" "0.00194878" "7.65e-06" "1.19e+01" "4.50222" "1.02" "" ""
	"ILMN_2736094" "0.00198318" "7.87e-06" "1.19e+01" "4.47359" "1.42" "Mrps31" "mitochondrial ribosomal protein S31"
	"ILMN_1251839" "0.00198318" "7.91e-06" "1.18e+01" "4.46934" "1.62" "Myo7a" "myosin VIIA"
	"ILMN_1228941" "0.00198318" "7.91e-06" "1.18e+01" "4.46892" "1.06" "Hmgn3" "high mobility group nucleosomal binding domain 3"
	"ILMN_2490271" "0.00199557" "8.00e-06" "1.18e+01" "4.45748" "1.47" "Zfp27" "zinc finger protein 27"
	"ILMN_1214422" "0.00201947" "8.14e-06" "1.18e+01" "4.44046" "1.99" "" ""
	"ILMN_1234909" "0.00205086" "8.31e-06" "1.18e+01" "4.41997" "1.66" "Tipin" "timeless interacting protein"
	"ILMN_1237578" "0.00206525" "8.44e-06" "1.17e+01" "4.40436" "1.09" "Aldh1a3" "aldehyde dehydrogenase family 1, subfamily A3"
	"ILMN_1250294" "0.00206525" "8.49e-06" "-1.17e+01" "4.39892" "-1.04" "Ppp1r16b" "protein phosphatase 1, regulatory (inhibitor) subunit 16B"
	"ILMN_3163340" "0.00206525" "8.52e-06" "-1.17e+01" "4.39507" "-1.55" "Rbm45" "RNA binding motif protein 45"
	"ILMN_2493815" "0.00206525" "8.55e-06" "1.17e+01" "4.39234" "1.31" "Mtif3" "mitochondrial translational initiation factor 3"
	"ILMN_2741402" "0.00210156" "8.76e-06" "1.17e+01" "4.3679" "3.06" "Sspn" "sarcospan"
	"ILMN_2502614" "0.00210156" "8.83e-06" "-1.16e+01" "4.36044" "-1.72" "Trappc12" "trafficking protein particle complex 12"
	"ILMN_1243942" "0.00210156" "8.83e-06" "1.16e+01" "4.35981" "1.74" "Adam17" "a disintegrin and metallopeptidase domain 17"
	"ILMN_2614351" "0.00214551" "9.06e-06" "1.16e+01" "4.33425" "9.62e-01" "Serhl" "serine hydrolase-like"
	"ILMN_2723497" "0.00216106" "9.22e-06" "-1.16e+01" "4.31737" "-1.60" "Shoc2" "soc-2 (suppressor of clear) homolog (C. elegans)"
	"ILMN_2702519" "0.00216106" "9.22e-06" "-1.16e+01" "4.31706" "-1.85" "" ""
	"ILMN_1239967" "0.00223671" "9.59e-06" "1.15e+01" "4.27792" "1.26" "Eif3i" "eukaryotic translation initiation factor 3, subunit I"
	"ILMN_2449675" "0.00224993" "9.70e-06" "1.15e+01" "4.26711" "1.70" "" ""
	"ILMN_1246118" "0.00225842" "9.78e-06" "1.15e+01" "4.25843" "9.54e-01" "Trim9" "tripartite motif-containing 9"
	"ILMN_2440242" "0.00227289" "9.93e-06" "-1.14e+01" "4.244" "-9.40e-01" "Zic3" "zinc finger protein of the cerebellum 3"
	"ILMN_1250569" "0.00227289" "9.94e-06" "1.14e+01" "4.24227" "1.39" "Rapgefl1" "Rap guanine nucleotide exchange factor (GEF)-like 1"
	"ILMN_1226607" "0.00242076" "1.06e-05" "-1.13e+01" "4.17462" "-9.52e-01" "Cort" "cortistatin"
	"ILMN_1242392" "0.00242903" "1.07e-05" "1.13e+01" "4.16483" "1.39" "Rhobtb3" "Rho-related BTB domain containing 3"
	"ILMN_2591684" "0.00242903" "1.08e-05" "1.13e+01" "4.16001" "1.57" "Ppp1r14c" "protein phosphatase 1, regulatory (inhibitor) subunit 14c"
	"ILMN_2614110" "0.00242903" "1.08e-05" "1.13e+01" "4.15672" "1.19" "" ""
	"ILMN_2420496" "0.00246694" "1.11e-05" "1.13e+01" "4.13588" "1.54" "Polr3f" "polymerase (RNA) III (DNA directed) polypeptide F"
	"ILMN_2758718" "0.00246694" "1.11e-05" "1.12e+01" "4.13171" "9.75e-01" "Plscr4" "phospholipid scramblase 4"
	"ILMN_2531520" "0.00264214" "1.20e-05" "-1.11e+01" "4.05835" "-1.25" "Ap5b1" "adaptor-related protein complex 5, beta 1 subunit"
	"ILMN_3160769" "0.00268134" "1.22e-05" "1.11e+01" "4.03887" "1.73" "Cd200" "CD200 antigen"
	"ILMN_1258136" "0.00270119" "1.23e-05" "1.11e+01" "4.02676" "2.43" "Ccdc88a" "coiled coil domain containing 88A"
	"ILMN_1233449" "0.00273464" "1.25e-05" "1.10e+01" "4.00973" "1.41" "" ""
	"ILMN_2522005" "0.00273536" "1.26e-05" "-1.10e+01" "4.00479" "-1.24" "Cdc42ep3" "CDC42 effector protein (Rho GTPase binding) 3"
	"ILMN_1212907" "0.00276683" "1.28e-05" "1.10e+01" "3.98866" "1.69" "Fam171b" "family with sequence similarity 171, member B"
	"ILMN_1260218" "0.00277246" "1.29e-05" "-1.10e+01" "3.98198" "-8.80e-01" "Sfi1" "Sfi1 homolog, spindle assembly associated (yeast)"
	"ILMN_2589915" "0.00280808" "1.31e-05" "-1.10e+01" "3.96455" "-1.10" "Hapln4" "hyaluronan and proteoglycan link protein 4"
	"ILMN_1232524" "0.00285217" "1.34e-05" "1.09e+01" "3.94056" "1.66" "Hist1h4i" "histone cluster 1, H4i"
	"ILMN_1227126" "0.00285217" "1.35e-05" "1.09e+01" "3.93973" "1.60" "" ""
	"ILMN_2750558" "0.00288845" "1.37e-05" "1.09e+01" "3.92246" "1.01" "Mamdc2" "MAM domain containing 2"
	"ILMN_1228033" "0.00294281" "1.41e-05" "-1.09e+01" "3.89559" "-1.02" "Gstcd" "glutathione S-transferase, C-terminal domain containing"
	"ILMN_2555157" "0.00294281" "1.41e-05" "1.08e+01" "3.89464" "1.03" "Vcan" "versican"
	"ILMN_2771991" "0.0029586" "1.42e-05" "1.08e+01" "3.88475" "9.53e-01" "Ndrg2" "N-myc downstream regulated gene 2"
	"ILMN_1230816" "0.00302621" "1.46e-05" "1.08e+01" "3.85751" "1.42" "Oxr1" "oxidation resistance 1"
	"ILMN_2776710" "0.00306368" "1.48e-05" "-1.08e+01" "3.84063" "-9.94e-01" "" ""
	"ILMN_1214408" "0.00318451" "1.55e-05" "-1.07e+01" "3.79716" "-6.17" "" ""
	"ILMN_2746906" "0.00319602" "1.56e-05" "1.07e+01" "3.78908" "1.54" "Nudt19" "nudix (nucleoside diphosphate linked moiety X)-type motif 19"
	"ILMN_1226449" "0.00319874" "1.57e-05" "1.07e+01" "3.7838" "9.15e-01" "Tmco1" "transmembrane and coiled-coil domains 1"
	"ILMN_2610737" "0.00329963" "1.63e-05" "-1.06e+01" "3.74802" "-1.66" "" ""
	"ILMN_1249466" "0.00332121" "1.65e-05" "1.06e+01" "3.73704" "1.45" "Fut10" "fucosyltransferase 10"
	"ILMN_1227460" "0.00337926" "1.68e-05" "1.06e+01" "3.71515" "1.33" "" ""
	"ILMN_2449449" "0.00343597" "1.72e-05" "1.05e+01" "3.69395" "2.93" "Zfp68" "zinc finger protein 68"
	"ILMN_1231805" "0.0034499" "1.73e-05" "1.05e+01" "3.68551" "9.64e-01" "Pik3r4" "phosphatidylinositol 3 kinase, regulatory subunit, polypeptide 4, p150"
	"ILMN_1229140" "0.00345532" "1.76e-05" "-1.05e+01" "3.66727" "-1.24" "Ptpmt1" "protein tyrosine phosphatase, mitochondrial 1"
	"ILMN_2463353" "0.00345532" "1.76e-05" "-1.05e+01" "3.66635" "-2.61" "" ""
	"ILMN_2770876" "0.00345532" "1.77e-05" "-1.05e+01" "3.66332" "-9.25e-01" "Rap1gds1" "RAP1, GTP-GDP dissociation stimulator 1"
	"ILMN_2624574" "0.00345532" "1.77e-05" "-1.05e+01" "3.66235" "-1.11" "Cep135" "centrosomal protein 135"
	"ILMN_2437383" "0.00345532" "1.78e-05" "1.05e+01" "3.659" "2.25" "" ""
	"ILMN_1241017" "0.00345532" "1.78e-05" "1.05e+01" "3.65827" "2.39" "Kcnq2" "potassium voltage-gated channel, subfamily Q, member 2"
	"ILMN_2659680" "0.00349234" "1.80e-05" "-1.04e+01" "3.64325" "-1.13" "Serpina1b" "serine (or cysteine) preptidase inhibitor, clade A, member 1B"
	"ILMN_2631903" "0.00349953" "1.82e-05" "-1.04e+01" "3.63571" "-1.09" "" ""
	"ILMN_1213457" "0.00349953" "1.82e-05" "-1.04e+01" "3.63278" "-1.13" "Snx27" "sorting nexin family member 27"
	"ILMN_1257486" "0.00366515" "1.92e-05" "1.03e+01" "3.58168" "7.96e-01" "Slc25a53" "solute carrier family 25, member 53"
	"ILMN_1219934" "0.00376881" "1.99e-05" "-1.03e+01" "3.5465" "-7.90e-01" "Cntn1" "contactin 1"
	"ILMN_1246289" "0.00376881" "1.99e-05" "1.03e+01" "3.54503" "1.18" "Got1l1" "glutamic-oxaloacetic transaminase 1-like 1"
	"ILMN_1246576" "0.00386044" "2.04e-05" "1.02e+01" "3.51647" "1.76" "Hist1h4i" "histone cluster 1, H4i"
	"ILMN_3161626" "0.00386202" "2.05e-05" "1.02e+01" "3.51194" "1.87" "Prkag2" "protein kinase, AMP-activated, gamma 2 non-catalytic subunit"
	"ILMN_2593985" "0.0038662" "2.07e-05" "1.02e+01" "3.50444" "1.23" "Eif4e2" "eukaryotic translation initiation factor 4E member 2"
	"ILMN_1257801" "0.0038662" "2.07e-05" "-1.02e+01" "3.50267" "-1.02" "Gpr19" "G protein-coupled receptor 19"
	"ILMN_1229797" "0.00392978" "2.12e-05" "1.02e+01" "3.48199" "9.49e-01" "Gabpb1" "GA repeat binding protein, beta 1"
	"ILMN_2694749" "0.00396208" "2.14e-05" "1.02e+01" "3.4696" "1.62" "Ppp1r13b" "protein phosphatase 1, regulatory (inhibitor) subunit 13B"
	"ILMN_2769141" "0.00399413" "2.17e-05" "1.02e+01" "3.45735" "1.07" "Fcrls" "Fc receptor-like S, scavenger receptor"
	"ILMN_1229210" "0.00407774" "2.22e-05" "1.01e+01" "3.43221" "1.81" "" ""
	"ILMN_2447988" "0.00410745" "2.25e-05" "1.01e+01" "3.42079" "1.43" "" ""
	"ILMN_2492864" "0.00410795" "2.26e-05" "1.01e+01" "3.41667" "1.95" "Asxl1" "additional sex combs like 1"
	"ILMN_1250335" "0.00413694" "2.28e-05" "1.01e+01" "3.40552" "2.00" "" ""
	"ILMN_1252144" "0.00419408" "2.32e-05" "1.00e+01" "3.38755" "1.35" "Mif4gd" "MIF4G domain containing"
	"ILMN_1221584" "0.00424101" "2.36e-05" "-1.00e+01" "3.37183" "-9.19e-01" "Crym" "crystallin, mu"
	"ILMN_2433824" "0.00424101" "2.36e-05" "1.00e+01" "3.36829" "1.99" "Mief1" "mitochondrial elongation factor 1"
	"ILMN_1223035" "0.00426382" "2.39e-05" "1.00e+01" "3.35734" "1.10" "Slc22a4" "solute carrier family 22 (organic cation transporter), member 4"
	"ILMN_2497293" "0.00426382" "2.40e-05" "1.00e+01" "3.35498" "1.98" "" ""
	"ILMN_1238719" "0.00427129" "2.41e-05" "9.99" "3.3493" "1.11" "" ""
	"ILMN_2443706" "0.00428098" "2.42e-05" "-9.98" "3.3431" "-1.29" "Zfp467" "zinc finger protein 467"
	"ILMN_1255006" "0.00434885" "2.47e-05" "9.95" "3.32315" "1.78" "Rpe" "ribulose-5-phosphate-3-epimerase"
	"ILMN_2489030" "0.00437671" "2.50e-05" "9.94" "3.31276" "1.26" "" ""
	"ILMN_1226731" "0.00449774" "2.58e-05" "-9.89" "3.281" "-8.31e-01" "Parp2" "poly (ADP-ribose) polymerase family, member 2"
	"ILMN_2729912" "0.00451038" "2.59e-05" "9.88" "3.2743" "7.91e-01" "Il18bp" "interleukin 18 binding protein"
	"ILMN_1242466" "0.00453965" "2.62e-05" "9.86" "3.26386" "8.31e-01" "Psmb9" "proteasome (prosome, macropain) subunit, beta type 9 (large multifunctional peptidase 2)"
	"ILMN_1249293" "0.00454214" "2.64e-05" "9.85" "3.25717" "1.27" "Ptprg" "protein tyrosine phosphatase, receptor type, G"
	"ILMN_1218118" "0.00454214" "2.64e-05" "9.85" "3.25538" "1.91" "Tia1" "cytotoxic granule-associated RNA binding protein 1"
	"ILMN_2481758" "0.00454214" "2.65e-05" "9.84" "3.25193" "1.16" "" ""
	"ILMN_1216575" "0.00459536" "2.69e-05" "9.82" "3.23623" "1.84" "Ctdspl2" "CTD (carboxy-terminal domain, RNA polymerase II, polypeptide A) small phosphatase like 2"
	"ILMN_1259289" "0.00460212" "2.70e-05" "-9.81" "3.23097" "-1.20" "Zw10" "zw10 kinetochore protein"
	"ILMN_1258872" "0.00479503" "2.84e-05" "-9.74" "3.18173" "-1.09" "" ""
	"ILMN_1234847" "0.00479503" "2.84e-05" "-9.74" "3.18138" "-1.32" "" ""
	"ILMN_2490981" "0.00481012" "2.86e-05" "9.73" "3.17444" "1.36" "" ""
	"ILMN_1220599" "0.00488095" "2.91e-05" "9.70" "3.15573" "1.24" "Clgn" "calmegin"
	"ILMN_1243988" "0.00489481" "2.93e-05" "9.69" "3.14913" "4.62" "" ""
	"ILMN_2777745" "0.00493358" "2.97e-05" "9.67" "3.13537" "1.26" "" ""
	"ILMN_1225291" "0.00493358" "2.98e-05" "-9.67" "3.13185" "-1.75" "" ""
	"ILMN_2719756" "0.00493358" "2.99e-05" "9.66" "3.12933" "8.26e-01" "Cartpt" "CART prepropeptide"
	"ILMN_1249753" "0.00493358" "2.99e-05" "-9.66" "3.12639" "-8.60e-01" "" ""
	"ILMN_2588199" "0.0049816" "3.03e-05" "9.64" "3.1128" "1.63" "Mrps27" "mitochondrial ribosomal protein S27"
	"ILMN_2737368" "0.00503604" "3.08e-05" "-9.62" "3.09801" "-2.64" "Stab2" "stabilin 2"
	"ILMN_1218717" "0.0050708" "3.11e-05" "-9.60" "3.08733" "-1.14" "" ""
	"ILMN_2458967" "0.0051034" "3.14e-05" "9.59" "3.07714" "9.25e-01" "" ""
	"ILMN_1239117" "0.00510381" "3.16e-05" "9.58" "3.07015" "2.34" "Hbb-bt" "hemoglobin, beta adult t chain"
	"ILMN_2597778" "0.00510381" "3.16e-05" "-9.58" "3.06991" "-1.11" "Gna14" "guanine nucleotide binding protein, alpha 14"
	"ILMN_1254526" "0.00521557" "3.25e-05" "-9.54" "3.04318" "-9.74e-01" "Bmp2k" "BMP2 inducible kinase"
	"ILMN_1252141" "0.00521557" "3.25e-05" "9.54" "3.0405" "1.29" "Caskin1" "CASK interacting protein 1"
	"ILMN_1247856" "0.00531859" "3.33e-05" "9.50" "3.01682" "8.98e-01" "" ""
	"ILMN_2711754" "0.00546885" "3.44e-05" "9.46" "2.98457" "7.98e-01" "Foxred1" "FAD-dependent oxidoreductase domain containing 1"
	"ILMN_1256907" "0.00568846" "3.59e-05" "-9.39" "2.94042" "-1.27" "Pbx1" "pre B cell leukemia homeobox 1"
	"ILMN_1232067" "0.00582515" "3.69e-05" "9.35" "2.91239" "1.62" "" ""
	"ILMN_2607450" "0.00595233" "3.79e-05" "9.32" "2.88428" "8.62e-01" "" ""
	"ILMN_1230916" "0.00595233" "3.79e-05" "-9.31" "2.88308" "-1.41" "" ""
	"ILMN_1256699" "0.00610031" "3.90e-05" "-9.27" "2.85313" "-2.63" "Sfi1" "Sfi1 homolog, spindle assembly associated (yeast)"
	"ILMN_2468396" "0.00610031" "3.92e-05" "9.26" "2.84837" "8.43e-01" "" ""
	"ILMN_2632964" "0.00610031" "3.92e-05" "9.26" "2.84729" "1.46" "Fam199x" "family with sequence similarity 199, X-linked"
	"ILMN_2564650" "0.0061698" "3.98e-05" "9.24" "2.83213" "8.54e-01" "" ""
	"ILMN_1213985" "0.00623765" "4.05e-05" "9.22" "2.81426" "2.07" "" ""
	"ILMN_2478908" "0.00623765" "4.05e-05" "9.22" "2.81395" "1.46" "" ""
	"ILMN_1227240" "0.00623908" "4.07e-05" "9.21" "2.8103" "8.87e-01" "Cdkn2b" "cyclin-dependent kinase inhibitor 2B (p15, inhibits CDK4)"
	"ILMN_1220454" "0.00628096" "4.11e-05" "9.20" "2.79881" "1.95" "Anapc13" "anaphase promoting complex subunit 13"
	"ILMN_2760075" "0.00628096" "4.12e-05" "9.19" "2.79658" "1.04" "Mga" "MAX gene associated"
	"ILMN_2441304" "0.00640241" "4.22e-05" "9.16" "2.77336" "8.17e-01" "Ankle1" "ankyrin repeat and LEM domain containing 1"
	"ILMN_2558387" "0.0064226" "4.24e-05" "9.15" "2.76673" "2.81" "Kcnq5" "potassium voltage-gated channel, subfamily Q, member 5"
	"ILMN_1244673" "0.00642994" "4.26e-05" "9.14" "2.76159" "1.49" "Chrna3" "cholinergic receptor, nicotinic, alpha polypeptide 3"
	"ILMN_2501455" "0.00642994" "4.28e-05" "9.14" "2.75694" "2.39" "D430041D05Rik" "RIKEN cDNA D430041D05 gene"
	"ILMN_2688396" "0.00642994" "4.29e-05" "9.14" "2.75549" "1.15" "Ralgps2" "Ral GEF with PH domain and SH3 binding motif 2"
	"ILMN_2544841" "0.00647235" "4.33e-05" "-9.12" "2.74535" "-1.56" "Mvb12b" "multivesicular body subunit 12B"
	"ILMN_1231062" "0.00653481" "4.39e-05" "9.10" "2.73207" "1.10" "Zzef1" "zinc finger, ZZ-type with EF hand domain 1"
	"ILMN_1235196" "0.00655539" "4.41e-05" "-9.10" "2.7255" "-1.16" "Atp10d" "ATPase, class V, type 10D"
	"ILMN_1241088" "0.0065762" "4.44e-05" "9.09" "2.71891" "7.86e-01" "Nars2" "asparaginyl-tRNA synthetase 2 (mitochondrial)(putative)"
	"ILMN_2775957" "0.0066778" "4.53e-05" "9.06" "2.69972" "7.92e-01" "Apoa2" "apolipoprotein A-II"
	"ILMN_1220560" "0.00669248" "4.55e-05" "9.05" "2.69416" "1.38" "" ""
	"ILMN_1253403" "0.00669491" "4.57e-05" "9.05" "2.69051" "1.07" "Nnt" "nicotinamide nucleotide transhydrogenase"
	"ILMN_1240403" "0.00675213" "4.62e-05" "9.03" "2.67841" "1.85" "Vps52" "vacuolar protein sorting 52 (yeast)"
	"ILMN_1240763" "0.00675535" "4.64e-05" "9.03" "2.67395" "1.73" "Hist1h4i" "histone cluster 1, H4i"
	"ILMN_2706468" "0.00675535" "4.65e-05" "9.02" "2.67143" "2.17" "Coq2" "coenzyme Q2 homolog, prenyltransferase (yeast)"
	"ILMN_2598243" "0.00688099" "4.75e-05" "8.99" "2.64906" "2.75" "Psat1" "phosphoserine aminotransferase 1"
	"ILMN_1227624" "0.00696454" "4.82e-05" "8.97" "2.63329" "7.84e-01" "Elac1" "elaC homolog 1 (E. coli)"
	"ILMN_2589312" "0.00700829" "4.87e-05" "8.96" "2.62357" "9.22e-01" "Entpd4" "ectonucleoside triphosphate diphosphohydrolase 4"
	"ILMN_2775586" "0.00701486" "4.89e-05" "-8.95" "2.61902" "-1.14" "Acadvl" "acyl-Coenzyme A dehydrogenase, very long chain"
	"ILMN_2674425" "0.00701486" "4.90e-05" "-8.95" "2.6162" "-1.30" "Sys1" "SYS1 Golgi-localized integral membrane protein homolog (S. cerevisiae)"
	"ILMN_2594718" "0.00703011" "4.93e-05" "-8.94" "2.61075" "-8.98e-01" "Adam17" "a disintegrin and metallopeptidase domain 17"
	"ILMN_2423747" "0.00703155" "4.95e-05" "8.93" "2.60565" "1.73" "Rbm26" "RNA binding motif protein 26"
	"ILMN_2422707" "0.00703155" "4.96e-05" "8.93" "2.6042" "1.39" "Lemd2" "LEM domain containing 2"
	"ILMN_2727980" "0.00705696" "5.00e-05" "-8.92" "2.59522" "-2.22" "Pdxdc1" "pyridoxal-dependent decarboxylase domain containing 1"
	"ILMN_2758878" "0.00705696" "5.01e-05" "8.92" "2.59415" "1.40" "Saraf" "store-operated calcium entry-associated regulatory factor"
	"ILMN_1231540" "0.00711171" "5.06e-05" "-8.90" "2.58297" "-9.14e-01" "Lrig3" "leucine-rich repeats and immunoglobulin-like domains 3"
	"ILMN_1232183" "0.00716513" "5.12e-05" "8.89" "2.57205" "1.69" "Mgmt" "O-6-methylguanine-DNA methyltransferase"
	"ILMN_2769657" "0.00720736" "5.16e-05" "8.88" "2.56281" "2.96" "Picalm" "phosphatidylinositol binding clathrin assembly protein"
	"ILMN_1223064" "0.00726469" "5.22e-05" "8.86" "2.55146" "7.51e-01" "Prorsd1" "prolyl-tRNA synthetase domain containing 1"
	"ILMN_1217776" "0.00734521" "5.30e-05" "8.84" "2.53485" "2.16" "" ""
	"ILMN_1237404" "0.00734521" "5.31e-05" "8.84" "2.53378" "9.73e-01" "Bok" "BCL2-related ovarian killer"
	"ILMN_2658392" "0.00736468" "5.34e-05" "8.83" "2.52794" "2.56" "Atp2c1" "ATPase, Ca++-sequestering"
	"ILMN_1254409" "0.00737494" "5.36e-05" "8.82" "2.52341" "1.80" "Atxn1" "ataxin 1"
	"ILMN_2659503" "0.00742245" "5.41e-05" "8.81" "2.51365" "8.67e-01" "Cdh13" "cadherin 13"
	"ILMN_1223868" "0.00759036" "5.55e-05" "8.78" "2.48728" "7.72e-01" "" ""
	"ILMN_1219146" "0.00777694" "5.72e-05" "8.74" "2.45666" "1.48" "Cops7a" "COP9 (constitutive photomorphogenic) homolog, subunit 7a (Arabidopsis thaliana)"
	"ILMN_2466797" "0.00777694" "5.72e-05" "8.73" "2.45586" "2.08" "Mxra7" "matrix-remodelling associated 7"
	"ILMN_1251912" "0.00780704" "5.78e-05" "-8.72" "2.4456" "-7.75e-01" "Trim39" "tripartite motif-containing 39"
	"ILMN_2463137" "0.00780704" "5.80e-05" "8.72" "2.44206" "1.64" "" ""
	"ILMN_2447547" "0.00780704" "5.81e-05" "8.71" "2.4401" "4.51" "" ""
	"ILMN_2772249" "0.00780704" "5.81e-05" "8.71" "2.43974" "1.11" "Capns1" "calpain, small subunit 1"
	"ILMN_2763002" "0.00786495" "5.87e-05" "-8.70" "2.42902" "-8.50e-01" "Eno2" "enolase 2, gamma neuronal"
	"ILMN_2719361" "0.00792618" "5.93e-05" "-8.68" "2.41794" "-1.50" "Slc7a14" "solute carrier family 7 (cationic amino acid transporter, y+ system), member 14"
	"ILMN_1246449" "0.00797544" "5.99e-05" "-8.67" "2.40717" "-1.44" "" ""
	"ILMN_1215761" "0.00797544" "6.01e-05" "8.67" "2.40404" "1.12" "Metap2" "methionine aminopeptidase 2"
	"ILMN_2770968" "0.00797544" "6.02e-05" "8.66" "2.40253" "1.85" "Fcrls" "Fc receptor-like S, scavenger receptor"
	"ILMN_2748914" "0.00798728" "6.05e-05" "-8.66" "2.39705" "-7.94e-01" "Lsm14a" "LSM14 homolog A (SCD6, S. cerevisiae)"
	"ILMN_1226187" "0.00798728" "6.08e-05" "8.65" "2.39261" "9.52e-01" "Lancl1" "LanC (bacterial lantibiotic synthetase component C)-like 1"
	"ILMN_2777462" "0.00798728" "6.08e-05" "-8.65" "2.39212" "-1.91" "Pnpla3" "patatin-like phospholipase domain containing 3"
	"ILMN_2717621" "0.00804498" "6.14e-05" "8.64" "2.38167" "2.39" "Rps15a" "ribosomal protein S15A"
	"ILMN_2731075" "0.00805906" "6.17e-05" "8.63" "2.37691" "1.02" "Pcdhb4" "protocadherin beta 4"
	"ILMN_2596757" "0.00811975" "6.23e-05" "8.62" "2.36615" "1.37" "" ""
	"ILMN_1229019" "0.00812212" "6.25e-05" "8.61" "2.36293" "9.69e-01" "Fbxo44" "F-box protein 44"
	"ILMN_2647476" "0.00815767" "6.30e-05" "8.60" "2.35546" "1.48" "Lrrc40" "leucine rich repeat containing 40"
	"ILMN_1239797" "0.00825273" "6.39e-05" "8.58" "2.34045" "1.35" "Pde5a" "phosphodiesterase 5A, cGMP-specific"
	"ILMN_1236868" "0.00838473" "6.51e-05" "8.56" "2.32097" "1.30" "Id2" "inhibitor of DNA binding 2"
	"ILMN_1245312" "0.00841508" "6.55e-05" "8.55" "2.31431" "7.55e-01" "Tmem132d" "transmembrane protein 132D"
	"ILMN_1227658" "0.00844861" "6.59e-05" "-8.54" "2.30727" "-1.50" "" ""
	"ILMN_1248381" "0.0084869" "6.64e-05" "8.53" "2.29967" "6.75e-01" "Mat2b" "methionine adenosyltransferase II, beta"
	"ILMN_2703061" "0.00854691" "6.71e-05" "8.52" "2.28944" "2.19" "" ""
	"ILMN_2518999" "0.00860018" "6.77e-05" "8.51" "2.28008" "8.11e-01" "" ""
	"ILMN_1258715" "0.00860127" "6.79e-05" "8.50" "2.2771" "1.61" "Rrm1" "ribonucleotide reductase M1"
	"ILMN_1252560" "0.00870285" "6.89e-05" "8.48" "2.26198" "2.57" "Ankrd32" "ankyrin repeat domain 32"
	"ILMN_2522514" "0.00882276" "7.00e-05" "8.46" "2.24482" "1.18" "Ablim2" "actin-binding LIM protein 2"
	"ILMN_1223290" "0.00900626" "7.18e-05" "-8.43" "2.21853" "-1.21" "Gm9936" "predicted gene 9936"
	"ILMN_1238516" "0.00900626" "7.18e-05" "8.43" "2.21761" "1.06" "Gm266" "predicted gene 266"
	"ILMN_2427333" "0.00913498" "7.31e-05" "-8.40" "2.19993" "-2.20" "" ""
	"ILMN_2474849" "0.00916159" "7.35e-05" "-8.40" "2.19407" "-1.73" "" ""
	"ILMN_2685420" "0.00918469" "7.39e-05" "-8.39" "2.18864" "-1.01" "Plch2" "phospholipase C, eta 2"
	"ILMN_2597412" "0.00922374" "7.44e-05" "8.38" "2.1814" "8.25e-01" "Calb2" "calbindin 2"
	"ILMN_2525565" "0.00932204" "7.54e-05" "8.36" "2.16734" "1.26" "Hist1h4f" "histone cluster 1, H4f"
	"ILMN_1230265" "0.00932204" "7.58e-05" "8.36" "2.16132" "1.36" "Hist1h4a" "histone cluster 1, H4a"
	"ILMN_2544126" "0.00932204" "7.59e-05" "8.35" "2.15973" "6.75e-01" "Prmt3" "protein arginine N-methyltransferase 3"
	"ILMN_1231138" "0.00932204" "7.62e-05" "-8.35" "2.15563" "-9.34e-01" "E2f1" "E2F transcription factor 1"
	"ILMN_2620069" "0.00932204" "7.62e-05" "8.35" "2.15533" "1.24" "Polr1a" "polymerase (RNA) I polypeptide A"
	"ILMN_1244797" "0.00932204" "7.64e-05" "8.35" "2.15368" "1.25" "Dlgap5" "discs, large (Drosophila) homolog-associated protein 5"
	"ILMN_2759762" "0.00932252" "7.66e-05" "8.34" "2.15089" "1.52" "Stard10" "START domain containing 10"
	"ILMN_1213083" "0.00936417" "7.71e-05" "8.33" "2.14348" "8.21e-01" "Sh3pxd2b" "SH3 and PX domains 2B"
	"ILMN_2466809" "0.00938425" "7.75e-05" "8.33" "2.1385" "8.00e-01" "Papss2" "3'-phosphoadenosine 5'-phosphosulfate synthase 2"
	"ILMN_2700233" "0.00957654" "7.93e-05" "8.30" "2.1145" "3.56" "Ccng2" "cyclin G2"
	"ILMN_1260001" "0.00965987" "8.02e-05" "8.28" "2.10269" "6.52e-01" "9630033F20Rik" "RIKEN cDNA 9630033F20 gene"
	"ILMN_1228040" "0.00969705" "8.07e-05" "8.27" "2.09595" "1.91" "Ptcd3" "pentatricopeptide repeat domain 3"
	"ILMN_1254973" "0.00970456" "8.10e-05" "8.27" "2.09244" "1.22" "Dgke" "diacylglycerol kinase, epsilon"
	"ILMN_1258935" "0.00983277" "8.22e-05" "-8.25" "2.07596" "-8.21e-01" "Sult4a1" "sulfotransferase family 4A, member 1"
	"ILMN_1245276" "0.00985706" "8.26e-05" "8.24" "2.07068" "7.77e-01" "2010300C02Rik" "RIKEN cDNA 2010300C02 gene"
	"ILMN_1223766" "0.00986325" "8.32e-05" "8.23" "2.06333" "8.91e-01" "Rpain" "RPA interacting protein"
	"ILMN_1377918" "0.00986325" "8.33e-05" "-8.23" "2.06203" "-1.78" "" ""
	"ILMN_2753924" "0.00986325" "8.33e-05" "8.23" "2.06199" "1.36" "Mrpl35" "mitochondrial ribosomal protein L35"
	"ILMN_1229553" "0.00990822" "8.39e-05" "8.22" "2.05455" "1.18" "Igsf3" "immunoglobulin superfamily, member 3"
	"ILMN_2717716" "0.01000441" "8.50e-05" "8.21" "2.04149" "9.17e-01" "Rapgef5" "Rap guanine nucleotide exchange factor (GEF) 5"
	"ILMN_2674655" "0.01000441" "8.52e-05" "-8.20" "2.03909" "-6.44e-01" "Aaed1" "AhpC/TSA antioxidant enzyme domain containing 1"
	"ILMN_1244199" "0.01010211" "8.62e-05" "-8.19" "2.02624" "-8.03e-01" "Gm4944" "predicted gene 4944"
	"ILMN_1258449" "0.01023984" "8.78e-05" "-8.16" "2.00718" "-7.13e-01" "Zfp672" "zinc finger protein 672"
	"ILMN_1251768" "0.01023984" "8.78e-05" "8.16" "2.00673" "1.41" "Klhl20" "kelch-like 20"
	"ILMN_1249785" "0.01035443" "8.90e-05" "8.15" "1.99241" "8.93e-01" "" ""
	"ILMN_2468473" "0.01044601" "9.03e-05" "-8.13" "1.97798" "-8.62e-01" "" ""
	"ILMN_1222270" "0.01044601" "9.05e-05" "8.12" "1.97531" "7.62e-01" "" ""
	"ILMN_2590321" "0.01044601" "9.05e-05" "8.12" "1.97531" "1.50" "Nhlrc2" "NHL repeat containing 2"
	"ILMN_1243587" "0.01055656" "9.20e-05" "8.10" "1.95815" "9.96e-01" "" ""
	"ILMN_2776603" "0.01055656" "9.21e-05" "-8.10" "1.9572" "-7.83e-01" "Ccl9" "chemokine (C-C motif) ligand 9"
	"ILMN_1217362" "0.01055656" "9.21e-05" "8.10" "1.95631" "8.91e-01" "Hist1h4a" "histone cluster 1, H4a"
	"ILMN_1217471" "0.01055656" "9.24e-05" "8.10" "1.95387" "6.58e-01" "" ""
	"ILMN_2774410" "0.01058209" "9.28e-05" "-8.09" "1.94875" "-9.39e-01" "" ""
	"ILMN_2710905" "0.01063096" "9.35e-05" "-8.08" "1.94133" "-9.03e-01" "S100a8" "S100 calcium binding protein A8 (calgranulin A)"
	"ILMN_2737090" "0.01068146" "9.41e-05" "8.07" "1.93378" "1.46" "" ""
	"ILMN_3162686" "0.01068195" "9.44e-05" "-8.07" "1.93117" "-8.41e-01" "Abcc5" "ATP-binding cassette, sub-family C (CFTR/MRP), member 5"
	"ILMN_1231439" "0.01073154" "9.53e-05" "-8.06" "1.92096" "-1.02" "Aatk" "apoptosis-associated tyrosine kinase"
	"ILMN_1257300" "0.01073154" "9.53e-05" "-8.06" "1.92058" "-8.03e-01" "Coq5" "coenzyme Q5 homolog, methyltransferase (yeast)"
	"ILMN_1258097" "0.01073154" "9.55e-05" "8.06" "1.91866" "8.56e-01" "" ""
	"ILMN_2630460" "0.01097833" "9.81e-05" "-8.02" "1.89061" "-9.00e-01" "Cxcr4" "chemokine (C-X-C motif) receptor 4"
	"ILMN_2598402" "0.01097833" "9.82e-05" "8.02" "1.88966" "1.15" "Parp8" "poly (ADP-ribose) polymerase family, member 8"
	"ILMN_2773817" "0.01098103" "9.85e-05" "-8.02" "1.88659" "-6.63e-01" "Lpar2" "lysophosphatidic acid receptor 2"
	"ILMN_2629289" "0.01098103" "9.87e-05" "8.01" "1.88436" "9.76e-01" "Hist3h2a" "histone cluster 3, H2a"
	"ILMN_1252899" "0.01129396" "1.02e-04" "-7.98" "1.85224" "-8.72e-01" "Serpina1b" "serine (or cysteine) preptidase inhibitor, clade A, member 1B"
	"ILMN_2517393" "0.01148096" "1.04e-04" "7.95" "1.83212" "9.39e-01" "Ddah1" "dimethylarginine dimethylaminohydrolase 1"
	"ILMN_1216146" "0.01148096" "1.04e-04" "7.95" "1.82992" "1.38" "" ""
	"ILMN_1229203" "0.01164632" "1.06e-04" "7.93" "1.81192" "1.55" "Hbb-bs" "hemoglobin, beta adult s chain"
	"ILMN_1215859" "0.01164632" "1.06e-04" "-7.92" "1.80779" "-7.77e-01" "Serpina1b" "serine (or cysteine) preptidase inhibitor, clade A, member 1B"
	"ILMN_1218097" "0.01164632" "1.06e-04" "-7.92" "1.80738" "-1.02" "Ankrd61" "ankyrin repeat domain 61"
	"ILMN_2714138" "0.01173061" "1.07e-04" "7.91" "1.79729" "1.22" "Tasp1" "taspase, threonine aspartase 1"
	"ILMN_1218042" "0.01184651" "1.08e-04" "-7.89" "1.78445" "-2.32" "" ""
	"ILMN_2441445" "0.01210053" "1.11e-04" "-7.86" "1.75959" "-7.36e-01" "" ""
	"ILMN_2653265" "0.01216826" "1.12e-04" "-7.85" "1.7494" "-8.00e-01" "H2-Ke6" "H2-K region expressed gene 6"
	"ILMN_1233376" "0.01216826" "1.12e-04" "7.85" "1.74878" "1.14" "" ""
	"ILMN_2729289" "0.01220402" "1.13e-04" "-7.84" "1.74323" "-1.33" "Matn4" "matrilin 4"
	"ILMN_2627006" "0.01229183" "1.14e-04" "7.83" "1.73111" "1.32" "Akap11" "A kinase (PRKA) anchor protein 11"
	"ILMN_1251599" "0.01229183" "1.14e-04" "7.83" "1.73078" "7.42e-01" "" ""
	"ILMN_1245768" "0.01232738" "1.15e-04" "7.82" "1.72529" "7.51e-01" "Ica1" "islet cell autoantigen 1"
	"ILMN_1220594" "0.0123617" "1.15e-04" "-7.82" "1.71993" "-7.68e-01" "Fv1" "Friend virus susceptibility 1"
	"ILMN_2472741" "0.01239929" "1.16e-04" "-7.81" "1.71128" "-1.06" "" ""
	"ILMN_2698673" "0.01239929" "1.16e-04" "-7.81" "1.70955" "-1.53" "" ""
	"ILMN_2604283" "0.01239929" "1.16e-04" "-7.80" "1.70946" "-1.33" "Sfrp1" "secreted frizzled-related protein 1"
	"ILMN_1224719" "0.01249639" "1.18e-04" "-7.79" "1.6974" "-2.26" "" ""
	"ILMN_1218370" "0.01249639" "1.18e-04" "-7.79" "1.69582" "-1.78" "Pcsk2" "proprotein convertase subtilisin/kexin type 2"
	"ILMN_1248763" "0.01249639" "1.18e-04" "-7.79" "1.69401" "-9.35e-01" "Eri1" "exoribonuclease 1"
	"ILMN_1253947" "0.012668" "1.20e-04" "7.77" "1.67721" "6.11e-01" "Traf1" "TNF receptor-associated factor 1"
	"ILMN_1253173" "0.01272303" "1.21e-04" "7.76" "1.67024" "1.64" "E2f6" "E2F transcription factor 6"
	"ILMN_1246419" "0.01284948" "1.23e-04" "-7.74" "1.65474" "-7.17e-01" "Grhl1" "grainyhead-like 1 (Drosophila)"
	"ILMN_2429949" "0.01284948" "1.23e-04" "-7.74" "1.65381" "-7.84e-01" "" ""
	"ILMN_1241535" "0.01284948" "1.23e-04" "-7.74" "1.65005" "-7.86e-01" "Tbk1" "TANK-binding kinase 1"
	"ILMN_1244134" "0.01284948" "1.23e-04" "-7.73" "1.64985" "-1.21" "Lrp4" "low density lipoprotein receptor-related protein 4"
	"ILMN_1246483" "0.01284948" "1.23e-04" "7.73" "1.64793" "7.17e-01" "2700060E02Rik" "RIKEN cDNA 2700060E02 gene"
	"ILMN_2706819" "0.01285089" "1.24e-04" "7.73" "1.64363" "8.84e-01" "Rasl11b" "RAS-like, family 11, member B"
	"ILMN_2635997" "0.01285089" "1.25e-04" "7.72" "1.63866" "1.19" "Stk25" "serine/threonine kinase 25 (yeast)"
	"ILMN_2639674" "0.01285089" "1.25e-04" "-7.72" "1.63798" "-7.34e-01" "Pcsk2" "proprotein convertase subtilisin/kexin type 2"
	"ILMN_1252479" "0.01285089" "1.25e-04" "-7.72" "1.63631" "-1.40" "" ""
	"ILMN_1254736" "0.01285089" "1.25e-04" "7.72" "1.63608" "1.40" "Myo5a" "myosin VA"
	"ILMN_1242297" "0.01295038" "1.26e-04" "7.71" "1.6256" "2.30" "Sde2" "SDE2 telomere maintenance homolog (S. pombe)"
	"ILMN_1253083" "0.01298906" "1.27e-04" "-7.70" "1.61898" "-1.61" "" ""
	"ILMN_1251524" "0.01298906" "1.27e-04" "7.69" "1.61487" "1.52" "Them4" "thioesterase superfamily member 4"
	"ILMN_2744731" "0.01298906" "1.27e-04" "7.69" "1.61434" "9.87e-01" "Csrnp3" "cysteine-serine-rich nuclear protein 3"
	"ILMN_2730831" "0.01298906" "1.28e-04" "-7.69" "1.61212" "-1.17" "" ""
	"ILMN_1241237" "0.01298906" "1.28e-04" "-7.69" "1.61086" "-1.00" "Immt" "inner membrane protein, mitochondrial"
	"ILMN_1216601" "0.01302043" "1.28e-04" "7.68" "1.60601" "9.38e-01" "Enkur" "enkurin, TRPC channel interacting protein"
	"ILMN_2758199" "0.01303128" "1.29e-04" "7.68" "1.60283" "1.48" "Sord" "sorbitol dehydrogenase"
	"ILMN_1233004" "0.01312818" "1.30e-04" "7.67" "1.5927" "6.23e-01" "Gm21464" "predicted gene, 21464"
	"ILMN_1247156" "0.01323441" "1.32e-04" "7.65" "1.57926" "1.02" "Apoa2" "apolipoprotein A-II"
	"ILMN_2768053" "0.01323441" "1.32e-04" "7.65" "1.57887" "3.14" "Supt16" "suppressor of Ty 16"
	"ILMN_2761968" "0.01323441" "1.32e-04" "7.65" "1.57733" "1.99" "Eya3" "eyes absent 3 homolog (Drosophila)"
	"ILMN_2465062" "0.01341256" "1.34e-04" "7.63" "1.56091" "1.59" "" ""
	"ILMN_1256691" "0.01345573" "1.35e-04" "7.62" "1.55524" "1.12" "" ""
	"ILMN_2604741" "0.01358342" "1.36e-04" "7.61" "1.54298" "1.41" "Herpud1" "homocysteine-inducible, endoplasmic reticulum stress-inducible, ubiquitin-like domain member 1"
	"ILMN_1248354" "0.0136128" "1.37e-04" "7.61" "1.53843" "8.11e-01" "Ccdc112" "coiled-coil domain containing 112"
	"ILMN_1228704" "0.01364122" "1.37e-04" "-7.60" "1.53397" "-1.83" "" ""
	"ILMN_1225759" "0.01390908" "1.40e-04" "7.57" "1.51113" "2.10" "Strip2" "striatin interacting protein 2"
	"ILMN_1233129" "0.01393042" "1.41e-04" "7.57" "1.50726" "1.52" "Zbtb22" "zinc finger and BTB domain containing 22"
	"ILMN_2764607" "0.01418304" "1.44e-04" "7.55" "1.48598" "2.41" "1810009N02Rik" "RIKEN cDNA 1810009N02 gene"
	"ILMN_2495051" "0.01425252" "1.45e-04" "7.54" "1.47856" "1.22" "" ""
	"ILMN_2646230" "0.0142754" "1.45e-04" "7.53" "1.47463" "1.12" "Dap3" "death associated protein 3"
	"ILMN_2581973" "0.01436133" "1.47e-04" "7.52" "1.46604" "2.20" "E2f6" "E2F transcription factor 6"
	"ILMN_1225201" "0.01436668" "1.47e-04" "7.52" "1.46343" "7.57e-01" "Rpl21" "ribosomal protein L21"
	"ILMN_2674483" "0.0144018" "1.48e-04" "7.51" "1.45862" "6.92e-01" "Gpx2" "glutathione peroxidase 2"
	"ILMN_1226525" "0.01447864" "1.49e-04" "7.50" "1.45077" "8.98e-01" "H2-Ab1" "histocompatibility 2, class II antigen A, beta 1"
	"ILMN_1230539" "0.01461512" "1.50e-04" "-7.49" "1.43861" "-1.45" "Lancl1" "LanC (bacterial lantibiotic synthetase component C)-like 1"
	"ILMN_1256538" "0.01466018" "1.52e-04" "7.48" "1.43097" "1.12" "" ""
	"ILMN_2732627" "0.01466018" "1.52e-04" "-7.48" "1.42929" "-6.20e-01" "Polr3b" "polymerase (RNA) III (DNA directed) polypeptide B"
	"ILMN_2496121" "0.01466018" "1.53e-04" "-7.47" "1.4221" "-9.51e-01" "Lsm12" "LSM12 homolog (S. cerevisiae)"
	"ILMN_1254148" "0.01466018" "1.53e-04" "-7.47" "1.42135" "-1.30" "Golga7" "golgi autoantigen, golgin subfamily a, 7"
	"ILMN_2698699" "0.01466018" "1.53e-04" "-7.47" "1.41989" "-1.15" "Farsa" "phenylalanyl-tRNA synthetase, alpha subunit"
	"ILMN_1251725" "0.01466018" "1.53e-04" "-7.47" "1.41911" "-1.06" "Ly6g6c" "lymphocyte antigen 6 complex, locus G6C"
	"ILMN_1253167" "0.01466018" "1.54e-04" "7.47" "1.41625" "1.20" "Ap5m1" "adaptor-related protein complex 5, mu 1 subunit"
	"ILMN_1244463" "0.01466018" "1.54e-04" "7.47" "1.41564" "8.10e-01" "" ""
	"ILMN_1219591" "0.01466018" "1.54e-04" "7.46" "1.41458" "1.02" "Pxdc1" "PX domain containing 1"
	"ILMN_2614494" "0.01466018" "1.54e-04" "-7.46" "1.41349" "-1.04" "Fah" "fumarylacetoacetate hydrolase"
	"ILMN_2750740" "0.01495692" "1.57e-04" "7.44" "1.39007" "1.15" "" ""
	"ILMN_1227386" "0.01496253" "1.58e-04" "7.43" "1.3845" "9.50e-01" "Aig1" "androgen-induced 1"
	"ILMN_2660136" "0.01496253" "1.58e-04" "7.43" "1.38331" "1.12" "Efcab11" "EF-hand calcium binding domain 11"
	"ILMN_1253602" "0.01496253" "1.59e-04" "7.43" "1.38322" "7.67e-01" "4930523C07Rik" "RIKEN cDNA 4930523C07 gene"
	"ILMN_1249928" "0.01498442" "1.59e-04" "7.42" "1.37952" "8.74e-01" "" ""
	"ILMN_1256528" "0.01509818" "1.61e-04" "7.41" "1.36936" "9.23e-01" "Flywch2" "FLYWCH family member 2"
	"ILMN_2696537" "0.01513595" "1.61e-04" "7.41" "1.36457" "6.00e-01" "Tm2d3" "TM2 domain containing 3"
	"ILMN_2707808" "0.01513758" "1.62e-04" "7.40" "1.36232" "1.19" "Pdhb" "pyruvate dehydrogenase (lipoamide) beta"
	"ILMN_2774007" "0.01521387" "1.63e-04" "7.40" "1.35486" "9.67e-01" "Bub1b" "budding uninhibited by benzimidazoles 1 homolog, beta (S. cerevisiae)"
	"ILMN_1233652" "0.01527387" "1.64e-04" "-7.39" "1.34856" "-1.13" "Kansl1l" "KAT8 regulatory NSL complex subunit 1-like"
	"ILMN_1244101" "0.01531245" "1.65e-04" "-7.38" "1.34376" "-9.46e-01" "" ""
	"ILMN_1227276" "0.01533803" "1.65e-04" "7.38" "1.33987" "6.62e-01" "Rnf24" "ring finger protein 24"
	"ILMN_1234824" "0.01535955" "1.66e-04" "-7.38" "1.33627" "-1.41" "Ccdc80" "coiled-coil domain containing 80"
	"ILMN_2456401" "0.01548724" "1.68e-04" "-7.36" "1.32357" "-9.17e-01" "" ""
	"ILMN_1239362" "0.01548724" "1.68e-04" "7.36" "1.32327" "1.48" "Gm7120" "predicted gene 7120"
	"ILMN_1244512" "0.0155699" "1.69e-04" "-7.35" "1.3147" "-1.04" "Iqgap1" "IQ motif containing GTPase activating protein 1"
	"ILMN_2430422" "0.0155699" "1.69e-04" "7.35" "1.31343" "1.02" "" ""
	"ILMN_1231390" "0.01564542" "1.71e-04" "7.34" "1.3035" "1.02" "Mrpl3" "mitochondrial ribosomal protein L3"
	"ILMN_2744478" "0.01564542" "1.71e-04" "7.34" "1.30316" "9.51e-01" "Lrrc1" "leucine rich repeat containing 1"
	"ILMN_2644800" "0.01564542" "1.71e-04" "7.34" "1.30203" "1.36" "" ""
	"ILMN_2636951" "0.01566683" "1.72e-04" "7.33" "1.29849" "1.41" "Cpsf2" "cleavage and polyadenylation specific factor 2"
	"ILMN_2524980" "0.01588322" "1.74e-04" "7.31" "1.28185" "1.03" "H2afj" "H2A histone family, member J"
	"ILMN_1226745" "0.01595022" "1.75e-04" "-7.31" "1.27531" "-9.25e-01" "Snx27" "sorting nexin family member 27"
	"ILMN_1246870" "0.01600721" "1.76e-04" "7.30" "1.26945" "7.12e-01" "Spata5l1" "spermatogenesis associated 5-like 1"
	"ILMN_1225752" "0.01600907" "1.77e-04" "7.30" "1.26726" "9.39e-01" "" ""
	"ILMN_2467142" "0.01612171" "1.78e-04" "-7.29" "1.25775" "-1.46" "Gabbr1" "gamma-aminobutyric acid (GABA) B receptor, 1"
	"ILMN_2459214" "0.0162596" "1.81e-04" "7.27" "1.24522" "1.09" "" ""
	"ILMN_2667889" "0.0162596" "1.81e-04" "-7.27" "1.2446" "-7.05e-01" "Atf6b" "activating transcription factor 6 beta"
	"ILMN_2488783" "0.01627965" "1.81e-04" "7.27" "1.24124" "8.89e-01" "B3galt6" "UDP-Gal:betaGal beta 1,3-galactosyltransferase, polypeptide 6"
	"ILMN_1225629" "0.01631906" "1.83e-04" "7.26" "1.23305" "7.63e-01" "Spef1" "sperm flagellar 1"
	"ILMN_2711355" "0.01631906" "1.83e-04" "7.26" "1.23256" "7.51e-01" "Dmwd" "dystrophia myotonica-containing WD repeat motif"
	"ILMN_2602139" "0.01631906" "1.83e-04" "-7.26" "1.23238" "-1.27" "Ccl21b" "chemokine (C-C motif) ligand 21B (leucine)"
	"ILMN_1218923" "0.01631906" "1.83e-04" "7.26" "1.22942" "3.18" "" ""
	"ILMN_2773540" "0.01631906" "1.83e-04" "7.26" "1.22848" "2.24" "Thap4" "THAP domain containing 4"
	"ILMN_1230157" "0.01634982" "1.84e-04" "7.25" "1.22445" "2.34" "Rnd3" "Rho family GTPase 3"
	"ILMN_1233220" "0.01636139" "1.85e-04" "7.25" "1.22168" "8.62e-01" "Cgrrf1" "cell growth regulator with ring finger domain 1"
	"ILMN_1232478" "0.01641583" "1.86e-04" "7.24" "1.21613" "8.28e-01" "" ""
	"ILMN_1224540" "0.01646814" "1.86e-04" "7.24" "1.21073" "1.28" "Eltd1" "EGF, latrophilin seven transmembrane domain containing 1"
	"ILMN_1225227" "0.01687247" "1.91e-04" "-7.21" "1.18294" "-1.56" "Ywhag" "tyrosine 3-monooxygenase/tryptophan 5-monooxygenase activation protein, gamma polypeptide"
	"ILMN_2700400" "0.01692408" "1.93e-04" "-7.20" "1.17386" "-8.62e-01" "Galnt11" "UDP-N-acetyl-alpha-D-galactosamine:polypeptide N-acetylgalactosaminyltransferase 11"
	"ILMN_2432893" "0.01692408" "1.93e-04" "7.19" "1.17244" "1.16" "8430419L09Rik" "RIKEN cDNA 8430419L09 gene"
	"ILMN_1258920" "0.01692408" "1.93e-04" "7.19" "1.17242" "1.75" "Tceanc2" "transcription elongation factor A (SII) N-terminal and central domain containing 2"
	"ILMN_1222763" "0.01692408" "1.93e-04" "7.19" "1.17168" "1.85" "Slc15a2" "solute carrier family 15 (H+/peptide transporter), member 2"
	"ILMN_1220310" "0.01703236" "1.95e-04" "7.18" "1.1625" "1.97" "Rnf138" "ring finger protein 138"
	"ILMN_1241662" "0.01703236" "1.95e-04" "7.18" "1.16091" "1.11" "" ""
	"ILMN_1255162" "0.01713269" "1.97e-04" "7.17" "1.15232" "8.60e-01" "Fads1" "fatty acid desaturase 1"
	"ILMN_2674890" "0.01713269" "1.97e-04" "7.17" "1.1507" "8.07e-01" "Tbl1x" "transducin (beta)-like 1 X-linked"
	"ILMN_2653881" "0.01714642" "1.98e-04" "7.17" "1.14787" "2.69" "Mul1" "mitochondrial ubiquitin ligase activator of NFKB 1"
	"ILMN_2650683" "0.01726648" "2.00e-04" "-7.15" "1.13703" "-7.28e-01" "" ""
	"ILMN_1249378" "0.01726648" "2.00e-04" "7.15" "1.1365" "1.88" "Bhlhe40" "basic helix-loop-helix family, member e40"
	"ILMN_2598576" "0.01730956" "2.01e-04" "7.15" "1.13188" "1.22" "Parp2" "poly (ADP-ribose) polymerase family, member 2"
	"ILMN_1228434" "0.01732099" "2.01e-04" "7.15" "1.12921" "2.56" "" ""
	"ILMN_1225818" "0.01739765" "2.03e-04" "7.14" "1.12255" "1.21" "Tia1" "cytotoxic granule-associated RNA binding protein 1"
	"ILMN_1260291" "0.01740085" "2.03e-04" "7.14" "1.1204" "1.12" "" ""
	"ILMN_2677782" "0.0174092" "2.03e-04" "7.13" "1.11786" "1.43" "Pbx4" "pre B cell leukemia homeobox 4"
	"ILMN_1259342" "0.0174092" "2.04e-04" "7.13" "1.11598" "7.48e-01" "" ""
	"ILMN_2777769" "0.0174296" "2.04e-04" "-7.13" "1.11279" "-7.14e-01" "H2-DMa" "histocompatibility 2, class II, locus DMa"
	"ILMN_2698248" "0.01750419" "2.06e-04" "7.12" "1.1063" "8.86e-01" "Gosr1" "golgi SNAP receptor complex member 1"
	"ILMN_2643049" "0.01752506" "2.06e-04" "-7.12" "1.10309" "-7.02e-01" "Chst8" "carbohydrate (N-acetylgalactosamine 4-0) sulfotransferase 8"
	"ILMN_2608162" "0.01766493" "2.08e-04" "-7.11" "1.0927" "-8.44e-01" "Noc2l" "nucleolar complex associated 2 homolog (S. cerevisiae)"
	"ILMN_2647331" "0.0177197" "2.10e-04" "-7.10" "1.08581" "-1.32" "Nfatc4" "nuclear factor of activated T cells, cytoplasmic, calcineurin dependent 4"
	"ILMN_2725227" "0.0177197" "2.10e-04" "7.10" "1.08454" "1.22" "" ""
	"ILMN_2640842" "0.0177197" "2.10e-04" "-7.10" "1.08361" "-1.55" "Ccl21b" "chemokine (C-C motif) ligand 21B (leucine)"
	"ILMN_1258501" "0.01773069" "2.11e-04" "7.09" "1.08103" "7.94e-01" "Adh1" "alcohol dehydrogenase 1 (class I)"
	"ILMN_1229721" "0.01780732" "2.12e-04" "-7.09" "1.07452" "-8.48e-01" "Camk4" "calcium/calmodulin-dependent protein kinase IV"
	"ILMN_1250351" "0.01789754" "2.13e-04" "7.08" "1.06722" "8.18e-01" "Leo1" "Leo1, Paf1/RNA polymerase II complex component, homolog (S. cerevisiae)"
	"ILMN_2607675" "0.01796481" "2.15e-04" "-7.07" "1.06131" "-1.17" "" ""
	"ILMN_1241958" "0.01812707" "2.17e-04" "7.06" "1.04983" "5.86e-01" "Cherp" "calcium homeostasis endoplasmic reticulum protein"
	"ILMN_1218308" "0.01825749" "2.19e-04" "7.05" "1.03897" "1.03" "Adipor2" "adiponectin receptor 2"
	"ILMN_2645276" "0.01825749" "2.19e-04" "7.05" "1.03839" "1.22" "Spsb3" "splA/ryanodine receptor domain and SOCS box containing 3"
	"ILMN_2609273" "0.01826678" "2.20e-04" "-7.05" "1.03595" "-9.73e-01" "Nsdhl" "NAD(P) dependent steroid dehydrogenase-like"
	"ILMN_2535603" "0.01830427" "2.21e-04" "-7.04" "1.03186" "-6.90e-01" "" ""
	"ILMN_2770715" "0.0183564" "2.22e-04" "7.04" "1.02694" "8.66e-01" "Ring1" "ring finger protein 1"
	"ILMN_1253925" "0.01857139" "2.25e-04" "-7.02" "1.01265" "-8.21e-01" "Slit3" "slit homolog 3 (Drosophila)"
	"ILMN_1246998" "0.01866106" "2.26e-04" "7.01" "1.00563" "9.75e-01" "Uggt2" "UDP-glucose glycoprotein glucosyltransferase 2"
	"ILMN_1250963" "0.01873772" "2.27e-04" "7.01" "0.99938" "1.53" "Uncx" "UNC homeobox"
	"ILMN_2675587" "0.01885541" "2.29e-04" "7.00" "0.99083" "1.02" "Ublcp1" "ubiquitin-like domain containing CTD phosphatase 1"
	"ILMN_1249943" "0.01887033" "2.30e-04" "6.99" "0.98811" "9.92e-01" "Gm21464" "predicted gene, 21464"
	"ILMN_1238557" "0.01917611" "2.34e-04" "6.97" "0.96804" "6.30e-01" "Cdk20" "cyclin-dependent kinase 20"
	"ILMN_2736976" "0.01917611" "2.34e-04" "6.97" "0.96723" "9.57e-01" "1700093K21Rik" "RIKEN cDNA 1700093K21 gene"
	"ILMN_2775603" "0.0191778" "2.35e-04" "6.97" "0.96527" "8.20e-01" "Zfp933" "zinc finger protein 933"
	"ILMN_2748584" "0.0192427" "2.36e-04" "6.96" "0.95833" "8.59e-01" "Ctdnep1" "CTD nuclear envelope phosphatase 1"
	"ILMN_2597899" "0.0192427" "2.36e-04" "-6.96" "0.95794" "-8.57e-01" "Zfc3h1" "zinc finger, C3H1-type containing"
	"ILMN_2464138" "0.01940167" "2.39e-04" "6.95" "0.94548" "6.75e-01" "2310045N01Rik" "RIKEN cDNA 2310045N01 gene"
	"ILMN_1238486" "0.01940167" "2.39e-04" "6.95" "0.94546" "8.71e-01" "Ctsc" "cathepsin C"
	"ILMN_1259701" "0.01947378" "2.41e-04" "-6.94" "0.93965" "-1.19" "" ""
	"ILMN_1249640" "0.01950171" "2.43e-04" "-6.93" "0.92989" "-6.88e-01" "" ""
	"ILMN_2690256" "0.01950171" "2.43e-04" "6.93" "0.92985" "1.88" "Insig2" "insulin induced gene 2"
	"ILMN_2442324" "0.01950171" "2.43e-04" "-6.93" "0.92936" "-1.16" "" ""
	"ILMN_1227726" "0.01950171" "2.43e-04" "-6.93" "0.92724" "-1.35" "Dis3l" "DIS3 mitotic control homolog (S. cerevisiae)-like"
	"ILMN_1229479" "0.01950171" "2.44e-04" "-6.93" "0.92662" "-1.09" "" ""
	"ILMN_1259736" "0.01950171" "2.44e-04" "-6.93" "0.92501" "-7.97e-01" "" ""
	"ILMN_2459388" "0.01950171" "2.44e-04" "-6.93" "0.92385" "-8.02e-01" "Ttll12" "tubulin tyrosine ligase-like family, member 12"
	"ILMN_1232247" "0.01950171" "2.44e-04" "6.92" "0.92313" "1.13" "" ""
	"ILMN_1225570" "0.01950171" "2.45e-04" "-6.92" "0.92036" "-8.27e-01" "Serpina1d" "serine (or cysteine) peptidase inhibitor, clade A, member 1D"
	"ILMN_2491985" "0.01950171" "2.45e-04" "-6.92" "0.91978" "-6.12e-01" "Lins" "lines homolog (Drosophila)"
	"ILMN_2675170" "0.01973532" "2.49e-04" "6.90" "0.90234" "5.51e-01" "Hnrnpul1" "heterogeneous nuclear ribonucleoprotein U-like 1"
	"ILMN_1217378" "0.01973532" "2.49e-04" "6.90" "0.90145" "6.35e-01" "Pts" "6-pyruvoyl-tetrahydropterin synthase"
	"ILMN_2654341" "0.01973532" "2.49e-04" "6.90" "0.90118" "1.11" "" ""
	"ILMN_2591814" "0.01973532" "2.50e-04" "-6.90" "0.89982" "-7.97e-01" "Srsf1" "serine/arginine-rich splicing factor 1"
	"ILMN_1230215" "0.01977276" "2.51e-04" "6.90" "0.896" "1.40" "Trmt1" "tRNA methyltransferase 1"
	"ILMN_1220948" "0.02001308" "2.54e-04" "-6.88" "0.88131" "-6.83e-01" "Xntrpc///Xndc1///Trpc2" "Xndc1-transient receptor potential cation channel, subfamily C, member 2 readthrough///Xrcc1 N-terminal domain containing 1///transient receptor potential cation channel, subfamily C, member 2"
	"ILMN_1239937" "0.02001877" "2.55e-04" "-6.88" "0.87848" "-3.68" "Hbb-b2" "hemoglobin, beta adult minor chain"
	"ILMN_2594076" "0.02001877" "2.55e-04" "-6.88" "0.87741" "-1.87" "Klhl35" "kelch-like 35"
	"ILMN_1253515" "0.02002923" "2.56e-04" "6.87" "0.87506" "5.76e-01" "Tbx4" "T-box 4"
	"ILMN_2685770" "0.0200807" "2.57e-04" "6.87" "0.86922" "8.18e-01" "Vangl2" "vang-like 2 (van gogh, Drosophila)"
	"ILMN_2742786" "0.0200807" "2.57e-04" "-6.87" "0.86874" "-9.45e-01" "Stxbp4" "syntaxin binding protein 4"
	"ILMN_2723850" "0.02023662" "2.60e-04" "-6.86" "0.85836" "-7.14e-01" "Ncl" "nucleolin"
	"ILMN_2660851" "0.02023662" "2.60e-04" "6.85" "0.85692" "1.37" "Bcl10" "B cell leukemia/lymphoma 10"
	"ILMN_1224902" "0.02038775" "2.62e-04" "6.84" "0.8472" "7.41e-01" "Erich2" "glutamate rich 2"
	"ILMN_1237021" "0.02052878" "2.65e-04" "-6.83" "0.83807" "-1.05" "Mag" "myelin-associated glycoprotein"
	"ILMN_2612125" "0.02059858" "2.66e-04" "-6.83" "0.83267" "-6.70e-01" "Arhgef18" "rho/rac guanine nucleotide exchange factor (GEF) 18"
	"ILMN_1255365" "0.02061796" "2.67e-04" "-6.83" "0.8299" "-6.41e-01" "Txndc9" "thioredoxin domain containing 9"
	"ILMN_1258627" "0.02077479" "2.69e-04" "-6.81" "0.81896" "-7.54e-01" "Abca8b" "ATP-binding cassette, sub-family A (ABC1), member 8b"
	"ILMN_1224395" "0.02077479" "2.70e-04" "6.81" "0.81828" "1.01" "Mrpl3" "mitochondrial ribosomal protein L3"
	"ILMN_2546540" "0.02078634" "2.70e-04" "6.81" "0.81592" "8.67e-01" "Wdr83os" "WD repeat domain 83 opposite strand"
	"ILMN_2744461" "0.02087919" "2.72e-04" "6.80" "0.80941" "8.44e-01" "" ""
	"ILMN_2691713" "0.02091395" "2.73e-04" "6.80" "0.80587" "6.71e-01" "Rgmb" "repulsive guidance molecule family member B"
	"ILMN_2775402" "0.02092241" "2.73e-04" "-6.80" "0.80369" "-5.94e-01" "Shisa4" "shisa homolog 4 (Xenopus laevis)"
	"ILMN_1255180" "0.02096878" "2.74e-04" "6.79" "0.79957" "1.11" "Casp9" "caspase 9"
	"ILMN_1236136" "0.02108514" "2.76e-04" "-6.79" "0.79192" "-5.59e-01" "Corin" "corin"
	"ILMN_1234566" "0.02116528" "2.78e-04" "6.78" "0.78594" "7.85e-01" "Hmgn3" "high mobility group nucleosomal binding domain 3"
	"ILMN_2738378" "0.02116528" "2.78e-04" "6.78" "0.78438" "1.13" "Sowahb" "sosondowah ankyrin repeat domain family member B"
	"ILMN_1222144" "0.02119764" "2.80e-04" "-6.77" "0.77909" "-1.01" "Pclo" "piccolo (presynaptic cytomatrix protein)"
	"ILMN_1224693" "0.02119764" "2.80e-04" "6.77" "0.77846" "5.32e-01" "" ""
	"ILMN_1229433" "0.02119764" "2.80e-04" "-6.77" "0.77753" "-6.78e-01" "Tmprss7" "transmembrane serine protease 7"
	"ILMN_2507771" "0.02125367" "2.82e-04" "6.76" "0.77071" "7.89e-01" "Ift46" "intraflagellar transport 46"
	"ILMN_2632092" "0.02125367" "2.82e-04" "-6.76" "0.76846" "-7.37e-01" "Ppp1r9a" "protein phosphatase 1, regulatory (inhibitor) subunit 9A"
	"ILMN_1221985" "0.02125367" "2.83e-04" "6.76" "0.76785" "1.38" "" ""
	"ILMN_1236116" "0.02125367" "2.83e-04" "6.76" "0.76781" "6.13e-01" "C630016N16Rik" "RIKEN cDNA C630016N16 gene"
	"ILMN_1234833" "0.02148398" "2.86e-04" "6.75" "0.75458" "1.03" "" ""
	"ILMN_2742090" "0.02150831" "2.87e-04" "-6.74" "0.75165" "-5.56e-01" "Snx19" "sorting nexin 19"
	"ILMN_1259760" "0.02156691" "2.88e-04" "6.74" "0.74703" "9.10e-01" "Uggt2" "UDP-glucose glycoprotein glucosyltransferase 2"
	"ILMN_2481893" "0.02163643" "2.90e-04" "-6.73" "0.74188" "-7.53e-01" "P4ha3" "procollagen-proline, 2-oxoglutarate 4-dioxygenase (proline 4-hydroxylase), alpha polypeptide III"
	"ILMN_1214859" "0.02173813" "2.91e-04" "6.73" "0.73516" "1.32" "Zfp940" "zinc finger protein 940"
	"ILMN_1259294" "0.02174981" "2.92e-04" "6.72" "0.73288" "8.92e-01" "Tmem126b" "transmembrane protein 126B"
	"ILMN_2501026" "0.02188115" "2.95e-04" "6.71" "0.72327" "1.18" "Dnajc5" "DnaJ (Hsp40) homolog, subfamily C, member 5"
	"ILMN_1243206" "0.02188115" "2.95e-04" "6.71" "0.72304" "8.80e-01" "Fastk" "Fas-activated serine/threonine kinase"
	"ILMN_1258965" "0.02198836" "2.97e-04" "6.71" "0.71612" "8.52e-01" "Saraf" "store-operated calcium entry-associated regulatory factor"
	"ILMN_2705139" "0.02207412" "2.98e-04" "6.70" "0.7099" "7.19e-01" "Ralgps2" "Ral GEF with PH domain and SH3 binding motif 2"
	"ILMN_1219169" "0.02207412" "2.99e-04" "-6.70" "0.70857" "-1.05" "Gfer" "growth factor, erv1 (S. cerevisiae)-like (augmenter of liver regeneration)"
	"ILMN_1259525" "0.02208042" "2.99e-04" "-6.70" "0.70657" "-7.22e-01" "Bpgm" "2,3-bisphosphoglycerate mutase"
	"ILMN_1225187" "0.02213592" "3.00e-04" "-6.69" "0.7022" "-2.22" "" ""
	"ILMN_2775514" "0.02218209" "3.02e-04" "6.69" "0.69829" "1.79" "Ext2" "exostoses (multiple) 2"
	"ILMN_1242457" "0.02219965" "3.02e-04" "-6.69" "0.69576" "-6.24e-01" "Fpr2" "formyl peptide receptor 2"
	"ILMN_2754015" "0.02228183" "3.04e-04" "6.68" "0.69013" "7.79e-01" "Ino80c" "INO80 complex subunit C"
	"ILMN_1236821" "0.02229733" "3.05e-04" "6.68" "0.68607" "5.94e-01" "Gatc" "glutamyl-tRNA(Gln) amidotransferase, subunit C"
	"ILMN_2741935" "0.02229733" "3.05e-04" "-6.68" "0.68603" "-5.41e-01" "H2-Ea-ps" "histocompatibility 2, class II antigen E alpha, pseudogene"
	"ILMN_1257011" "0.02233953" "3.06e-04" "-6.67" "0.68121" "-1.15" "Man1c1" "mannosidase, alpha, class 1C, member 1"
	"ILMN_1213470" "0.02233953" "3.07e-04" "6.67" "0.67937" "8.70e-01" "Uggt2" "UDP-glucose glycoprotein glucosyltransferase 2"
	"ILMN_1225673" "0.02233953" "3.07e-04" "-6.67" "0.679" "-1.40" "Ccnd1" "cyclin D1"
	"ILMN_2764325" "0.02237855" "3.08e-04" "-6.67" "0.67547" "-8.79e-01" "Mlst8" "MTOR associated protein, LST8 homolog (S. cerevisiae)"
	"ILMN_1257249" "0.02251954" "3.11e-04" "6.66" "0.66709" "6.22e-01" "" ""
	"ILMN_1243624" "0.02259809" "3.12e-04" "6.65" "0.66171" "1.74" "Zfp944" "zinc finger protein 944"
	"ILMN_2750377" "0.02260605" "3.13e-04" "6.65" "0.65968" "5.88e-01" "" ""
	"ILMN_2737381" "0.02275309" "3.15e-04" "6.64" "0.65109" "6.55e-01" "Ccdc50" "coiled-coil domain containing 50"
	"ILMN_1228020" "0.0227714" "3.16e-04" "-6.64" "0.64834" "-1.08" "" ""
	"ILMN_1227925" "0.0227714" "3.16e-04" "6.64" "0.64693" "1.17" "Dctn3" "dynactin 3"
	"ILMN_2497926" "0.02279919" "3.18e-04" "-6.63" "0.64252" "-8.95e-01" "" ""
	"ILMN_2744228" "0.02279919" "3.19e-04" "6.63" "0.63969" "5.49e-01" "" ""
	"ILMN_2597606" "0.02279919" "3.19e-04" "-6.63" "0.63938" "-1.00" "Gjc2" "gap junction protein, gamma 2"
	"ILMN_2594139" "0.02279919" "3.19e-04" "-6.63" "0.63904" "-1.05" "6330403K07Rik" "RIKEN cDNA 6330403K07 gene"
	"ILMN_1223544" "0.02321136" "3.25e-04" "6.61" "0.61825" "1.02" "Copz1" "coatomer protein complex, subunit zeta 1"
	"ILMN_2603383" "0.02327147" "3.26e-04" "6.60" "0.61385" "6.43e-01" "Pkn1" "protein kinase N1"
	"ILMN_1227023" "0.02346876" "3.30e-04" "6.59" "0.60319" "8.84e-01" "Mdm1" "transformed mouse 3T3 cell double minute 1"
	"ILMN_2683222" "0.02350277" "3.31e-04" "6.59" "0.60001" "1.12" "Srd5a3" "steroid 5 alpha-reductase 3"
	"ILMN_1230263" "0.02351683" "3.31e-04" "-6.59" "0.59774" "-1.36" "Me2" "malic enzyme 2, NAD(+)-dependent, mitochondrial"
	"ILMN_1220588" "0.02382041" "3.37e-04" "-6.57" "0.58103" "-1.84" "Ina" "internexin neuronal intermediate filament protein, alpha"
	"ILMN_2519673" "0.02382041" "3.37e-04" "6.57" "0.58078" "1.01" "Vwf" "Von Willebrand factor homolog"
	"ILMN_2478845" "0.02409131" "3.41e-04" "6.55" "0.56706" "1.48" "" ""
	"ILMN_2625299" "0.02412057" "3.42e-04" "-6.55" "0.56414" "-6.26e-01" "Sypl2" "synaptophysin-like 2"
	"ILMN_2684189" "0.02412811" "3.43e-04" "-6.55" "0.56219" "-1.30" "Grm7" "glutamate receptor, metabotropic 7"
	"ILMN_1220260" "0.02417108" "3.44e-04" "6.55" "0.55867" "8.86e-01" "" ""
	"ILMN_1219700" "0.02427685" "3.46e-04" "-6.54" "0.55239" "-9.60e-01" "Wif1" "Wnt inhibitory factor 1"
	"ILMN_1255453" "0.02440568" "3.48e-04" "-6.53" "0.54512" "-6.03e-01" "Mogs" "mannosyl-oligosaccharide glucosidase"
	"ILMN_1239183" "0.02450589" "3.50e-04" "6.53" "0.53853" "2.07" "" ""
	"ILMN_1244695" "0.02450589" "3.51e-04" "6.52" "0.53752" "5.59e-01" "Fam101a" "family with sequence similarity 101, member A"
	"ILMN_1225552" "0.024609" "3.53e-04" "-6.52" "0.5303" "-8.17e-01" "Arsa" "arylsulfatase A"
	"ILMN_1249426" "0.024609" "3.53e-04" "6.52" "0.52983" "9.00e-01" "Socs4" "suppressor of cytokine signaling 4"
	"ILMN_2732996" "0.02469372" "3.55e-04" "6.51" "0.52351" "6.01e-01" "Gpr68" "G protein-coupled receptor 68"
	"ILMN_2484358" "0.02469372" "3.55e-04" "6.51" "0.52295" "6.79e-01" "" ""
	"ILMN_2659286" "0.02493152" "3.59e-04" "-6.50" "0.51052" "-8.13e-01" "Pdgfrl" "platelet-derived growth factor receptor-like"
	"ILMN_1258770" "0.02493152" "3.60e-04" "-6.50" "0.50935" "-8.80e-01" "" ""
	"ILMN_2599421" "0.02493152" "3.60e-04" "-6.50" "0.50793" "-7.80e-01" "0610040J01Rik" "RIKEN cDNA 0610040J01 gene"
	"ILMN_1237351" "0.02515197" "3.64e-04" "6.48" "0.49692" "7.01e-01" "Batf3" "basic leucine zipper transcription factor, ATF-like 3"
	"ILMN_1214472" "0.02522013" "3.66e-04" "6.48" "0.49244" "9.10e-01" "Aste1" "asteroid homolog 1 (Drosophila)"
	"ILMN_2509125" "0.02569948" "3.73e-04" "-6.46" "0.46976" "-6.41e-01" "Vamp3" "vesicle-associated membrane protein 3"
	"ILMN_1251053" "0.02569948" "3.74e-04" "-6.46" "0.46912" "-9.76e-01" "Grid2" "glutamate receptor, ionotropic, delta 2"
	"ILMN_1243477" "0.02580134" "3.76e-04" "6.45" "0.46331" "9.25e-01" "Mipol1" "mirror-image polydactyly gene 1 homolog (human)"
	"ILMN_2563813" "0.02613938" "3.81e-04" "6.43" "0.4478" "7.12e-01" "Slc20a1" "solute carrier family 20, member 1"
	"ILMN_1234988" "0.02622521" "3.83e-04" "-6.43" "0.44229" "-7.89e-01" "Gad1" "glutamate decarboxylase 1"
	"ILMN_2693185" "0.02622521" "3.84e-04" "-6.43" "0.44115" "-6.18e-01" "Ddo" "D-aspartate oxidase"
	"ILMN_2454935" "0.02623788" "3.84e-04" "6.43" "0.43906" "5.26e-01" "" ""
	"ILMN_1256243" "0.02624631" "3.85e-04" "6.42" "0.43715" "8.84e-01" "8030462N17Rik" "RIKEN cDNA 8030462N17 gene"
	"ILMN_2486863" "0.02638548" "3.88e-04" "-6.42" "0.42992" "-7.61e-01" "" ""
	"ILMN_1222791" "0.02641073" "3.89e-04" "6.41" "0.42637" "6.60e-01" "Hsp90aa1" "heat shock protein 90, alpha (cytosolic), class A member 1"
	"ILMN_1252743" "0.02641073" "3.89e-04" "6.41" "0.42578" "6.08e-01" "Mrpl15" "mitochondrial ribosomal protein L15"
	"ILMN_2681492" "0.02655361" "3.92e-04" "-6.41" "0.41844" "-6.49e-01" "Lztr1" "leucine-zipper-like transcriptional regulator, 1"
	"ILMN_1234039" "0.02665279" "3.94e-04" "6.40" "0.41228" "9.03e-01" "Slc32a1" "solute carrier family 32 (GABA vesicular transporter), member 1"
	"ILMN_2681583" "0.02665279" "3.94e-04" "-6.40" "0.41134" "-5.79e-01" "Nipal3" "NIPA-like domain containing 3"
	"ILMN_1251259" "0.02667397" "3.95e-04" "6.40" "0.40894" "1.03" "Cdc20" "cell division cycle 20"
	"ILMN_2516206" "0.02702796" "4.01e-04" "6.38" "0.39327" "8.66e-01" "Cbx3" "chromobox 3"
	"ILMN_2584496" "0.02716759" "4.04e-04" "6.37" "0.38621" "7.98e-01" "" ""
	"ILMN_2450096" "0.02720562" "4.05e-04" "-6.37" "0.38251" "-6.93e-01" "Zfp30" "zinc finger protein 30"
	"ILMN_2590421" "0.02720562" "4.06e-04" "-6.37" "0.38091" "-6.53e-01" "Spock1" "sparc/osteonectin, cwcv and kazal-like domains proteoglycan 1"
	"ILMN_2646322" "0.02720562" "4.06e-04" "6.37" "0.38008" "1.27" "Samsn1" "SAM domain, SH3 domain and nuclear localization signals, 1"
	"ILMN_2774349" "0.02752403" "4.11e-04" "-6.35" "0.36608" "-6.25e-01" "" ""
	"ILMN_2440679" "0.02759355" "4.13e-04" "6.35" "0.36184" "1.41" "" ""
	"ILMN_1246756" "0.0276803" "4.15e-04" "6.34" "0.35695" "8.76e-01" "Smim8" "small integral membrane protein 8"
	"ILMN_2509651" "0.02775643" "4.17e-04" "6.34" "0.35247" "1.15" "" ""
	"ILMN_1226188" "0.02816886" "4.24e-04" "6.32" "0.33414" "1.05" "Mpg" "N-methylpurine-DNA glycosylase"
	"ILMN_1241560" "0.02816886" "4.24e-04" "-6.32" "0.33361" "-7.13e-01" "" ""
	"ILMN_2425220" "0.0285085" "4.30e-04" "-6.31" "0.31925" "-6.75e-01" "Trim8" "tripartite motif-containing 8"
	"ILMN_1252514" "0.02871706" "4.34e-04" "6.30" "0.30991" "8.59e-01" "" ""
	"ILMN_2603477" "0.02898051" "4.38e-04" "6.29" "0.2986" "1.67" "Papss1" "3'-phosphoadenosine 5'-phosphosulfate synthase 1"
	"ILMN_1222402" "0.02902783" "4.40e-04" "6.28" "0.29383" "1.04" "Pla2g4b" "phospholipase A2, group IVB (cytosolic)"
	"ILMN_1245399" "0.02902783" "4.40e-04" "6.28" "0.29382" "1.57" "Rps3" "ribosomal protein S3"
	"ILMN_2738345" "0.02927197" "4.44e-04" "-6.27" "0.28333" "-9.86e-01" "Lims2" "LIM and senescent cell antigen like domains 2"
	"ILMN_2769210" "0.02943343" "4.48e-04" "6.26" "0.27592" "1.02" "Spast" "spastin"
	"ILMN_2689540" "0.02948839" "4.49e-04" "-6.26" "0.27241" "-6.65e-01" "" ""
	"ILMN_2469822" "0.0298247" "4.55e-04" "-6.25" "0.25874" "-7.69e-01" "Ascc2" "activating signal cointegrator 1 complex subunit 2"
	"ILMN_2732642" "0.02983029" "4.55e-04" "-6.25" "0.25704" "-6.16e-01" "Kptn" "kaptin"
	"ILMN_2628567" "0.02994361" "4.58e-04" "6.24" "0.25027" "8.36e-01" "Phlda3" "pleckstrin homology-like domain, family A, member 3"
	"ILMN_1233970" "0.02994361" "4.58e-04" "6.24" "0.24997" "5.37e-01" "Arrb1" "arrestin, beta 1"
	"ILMN_2622089" "0.03020982" "4.63e-04" "6.23" "0.23898" "8.06e-01" "Mamstr" "MEF2 activating motif and SAP domain containing transcriptional regulator"
	"ILMN_1217929" "0.03036714" "4.67e-04" "6.22" "0.23056" "8.81e-01" "" ""
	"ILMN_1252030" "0.03036714" "4.67e-04" "-6.22" "0.23029" "-9.44e-01" "Rnf152" "ring finger protein 152"
	"ILMN_1227017" "0.03036714" "4.69e-04" "-6.22" "0.22643" "-1.01" "Pla2g4e" "phospholipase A2, group IVE"
	"ILMN_2729153" "0.03036714" "4.69e-04" "6.21" "0.22461" "7.84e-01" "Nos3" "nitric oxide synthase 3, endothelial cell"
	"ILMN_2654813" "0.03036714" "4.70e-04" "-6.21" "0.22448" "-8.54e-01" "Rnf43" "ring finger protein 43"
	"ILMN_2731630" "0.03036714" "4.70e-04" "6.21" "0.22445" "7.17e-01" "Eif1b" "eukaryotic translation initiation factor 1B"
	"ILMN_1216713" "0.03040981" "4.71e-04" "6.21" "0.22146" "7.53e-01" "Mrpl15" "mitochondrial ribosomal protein L15"
	"ILMN_1217210" "0.0304522" "4.72e-04" "6.21" "0.21848" "1.38" "Srp9" "signal recognition particle 9"
	"ILMN_1260038" "0.03062633" "4.75e-04" "6.20" "0.21088" "1.58" "Eif4e" "eukaryotic translation initiation factor 4E"
	"ILMN_2455329" "0.03086415" "4.80e-04" "-6.19" "0.20111" "-1.29" "" ""
	"ILMN_1244995" "0.03110015" "4.85e-04" "6.18" "0.18935" "9.86e-01" "LOC432459" "uncharacterized LOC432459"
	"ILMN_1223695" "0.03110015" "4.85e-04" "6.18" "0.1886" "6.22e-01" "5830415F09Rik" "RIKEN cDNA 5830415F09 gene"
	"ILMN_2662564" "0.03110015" "4.86e-04" "-6.18" "0.18851" "-8.74e-01" "Arl5c" "ADP-ribosylation factor-like 5C"
	"ILMN_1257520" "0.03122796" "4.89e-04" "6.17" "0.18188" "6.48e-01" "Hist1h2bn" "histone cluster 1, H2bn"
	"ILMN_1253392" "0.03122796" "4.89e-04" "-6.17" "0.18117" "-7.79e-01" "Polr3gl" "polymerase (RNA) III (DNA directed) polypeptide G like"
	"ILMN_1213705" "0.0312957" "4.91e-04" "6.17" "0.17615" "7.64e-01" "Rrh" "retinal pigment epithelium derived rhodopsin homolog"
	"ILMN_1242352" "0.0312957" "4.91e-04" "-6.17" "0.17591" "-5.79e-01" "Acp6" "acid phosphatase 6, lysophosphatidic"
	"ILMN_2452582" "0.03133902" "4.93e-04" "6.16" "0.17296" "9.42e-01" "" ""
	"ILMN_1260392" "0.03141011" "4.94e-04" "6.16" "0.16907" "1.03" "Lhx1" "LIM homeobox protein 1"
	"ILMN_1240019" "0.03172672" "5.00e-04" "6.15" "0.15685" "1.08" "Cux1" "cut-like homeobox 1"
	"ILMN_2493698" "0.03177668" "5.02e-04" "6.15" "0.15371" "1.22" "" ""
	"ILMN_1252502" "0.03229585" "5.10e-04" "6.13" "0.13486" "6.39e-01" "" ""
	"ILMN_1238517" "0.03231909" "5.11e-04" "6.13" "0.13264" "6.06e-01" "Rab28" "RAB28, member RAS oncogene family"
	"ILMN_2618014" "0.03237481" "5.13e-04" "6.12" "0.12934" "5.63e-01" "Siah1b" "seven in absentia 1B"
	"ILMN_2547571" "0.03241218" "5.14e-04" "6.12" "0.12665" "8.91e-01" "" ""
	"ILMN_1213904" "0.0324248" "5.16e-04" "6.12" "0.12337" "9.30e-01" "Prosc" "proline synthetase co-transcribed"
	"ILMN_1221405" "0.0324248" "5.17e-04" "6.12" "0.12212" "5.31e-01" "Crk" "v-crk sarcoma virus CT10 oncogene homolog (avian)"
	"ILMN_2467800" "0.0324248" "5.17e-04" "6.12" "0.12189" "6.68e-01" "Uap1l1" "UDP-N-acteylglucosamine pyrophosphorylase 1-like 1"
	"ILMN_1218051" "0.03245843" "5.18e-04" "6.11" "0.11933" "1.21" "Iqgap2" "IQ motif containing GTPase activating protein 2"
	"ILMN_2717549" "0.03263044" "5.21e-04" "6.11" "0.11222" "1.17" "" ""
	"ILMN_1256394" "0.03271607" "5.23e-04" "-6.10" "0.10797" "-1.38" "Gabra2" "gamma-aminobutyric acid (GABA) A receptor, subunit alpha 2"
	"ILMN_2460293" "0.03282314" "5.26e-04" "6.10" "0.10303" "7.36e-01" "Pxn" "paxillin"
	"ILMN_1235372" "0.03297595" "5.29e-04" "6.09" "0.09661" "1.95" "Hbb-bt" "hemoglobin, beta adult t chain"
	"ILMN_2649333" "0.03300755" "5.30e-04" "-6.09" "0.09415" "-5.93e-01" "Rps6kl1" "ribosomal protein S6 kinase-like 1"
	"ILMN_2675337" "0.03321456" "5.34e-04" "-6.08" "0.08601" "-1.23" "H2-Q6" "histocompatibility 2, Q region locus 6"
	"ILMN_2672943" "0.03323149" "5.35e-04" "6.08" "0.08403" "1.91" "Cntn2" "contactin 2"
	"ILMN_1237061" "0.03327624" "5.38e-04" "-6.07" "0.07922" "-1.48" "Dmpk" "dystrophia myotonica-protein kinase"
	"ILMN_2470598" "0.03327624" "5.38e-04" "6.07" "0.07792" "7.02e-01" "" ""
	"ILMN_2646052" "0.03327624" "5.39e-04" "-6.07" "0.07578" "-6.59e-01" "" ""
	"ILMN_2715500" "0.03327624" "5.39e-04" "-6.07" "0.07565" "-5.34e-01" "Dner" "delta/notch-like EGF-related receptor"
	"ILMN_1230788" "0.03327624" "5.39e-04" "6.07" "0.07547" "5.83e-01" "Tle1" "transducin-like enhancer of split 1, homolog of Drosophila E(spl)"
	"ILMN_1227712" "0.03330072" "5.41e-04" "6.07" "0.07312" "9.86e-01" "Wdr74" "WD repeat domain 74"
	"ILMN_2624176" "0.03330072" "5.41e-04" "-6.07" "0.07184" "-9.50e-01" "Nsun2" "NOL1/NOP2/Sun domain family member 2"
	"ILMN_2722542" "0.03341021" "5.44e-04" "6.06" "0.06583" "7.50e-01" "Dap3" "death associated protein 3"
	"ILMN_1213287" "0.03341021" "5.45e-04" "6.06" "0.06549" "5.07e-01" "Actr5" "ARP5 actin-related protein 5"
	"ILMN_2777151" "0.03363434" "5.49e-04" "6.05" "0.0569" "7.24e-01" "Nip7" "nuclear import 7 homolog (S. cerevisiae)"
	"ILMN_1248493" "0.03386052" "5.53e-04" "6.04" "0.0483" "6.99e-01" "" ""
	"ILMN_1260046" "0.0338665" "5.54e-04" "6.04" "0.0467" "8.88e-01" "Sft2d2" "SFT2 domain containing 2"
	"ILMN_2648687" "0.03390913" "5.56e-04" "6.04" "0.04395" "1.49" "Nxph4" "neurexophilin 4"
	"ILMN_2717176" "0.03399303" "5.58e-04" "-6.04" "0.03989" "-6.59e-01" "Rgl1" "ral guanine nucleotide dissociation stimulator,-like 1"
	"ILMN_2487046" "0.03399654" "5.59e-04" "-6.03" "0.03703" "-8.17e-01" "Camk2n1" "calcium/calmodulin-dependent protein kinase II inhibitor 1"
	"ILMN_1222271" "0.03399654" "5.59e-04" "6.03" "0.03698" "8.87e-01" "" ""
	"ILMN_2481113" "0.03408304" "5.61e-04" "6.03" "0.03285" "9.27e-01" "" ""
	"ILMN_1255126" "0.03413955" "5.63e-04" "-6.03" "0.02968" "-1.24" "" ""
	"ILMN_2571678" "0.03427995" "5.67e-04" "6.02" "0.02192" "1.05" "Nisch" "nischarin"
	"ILMN_1250018" "0.03427995" "5.67e-04" "6.02" "0.02115" "8.00e-01" "4833420G17Rik" "RIKEN cDNA 4833420G17 gene"
	"ILMN_2446559" "0.03427995" "5.68e-04" "6.02" "0.02109" "5.81e-01" "Tnfrsf4" "tumor necrosis factor receptor superfamily, member 4"
	"ILMN_1238867" "0.0346581" "5.75e-04" "-6.01" "0.00792" "-8.54e-01" "Ubiad1" "UbiA prenyltransferase domain containing 1"
	"ILMN_2455448" "0.0349652" "5.81e-04" "6.00" "-0.00349" "6.23e-01" "" ""
	"ILMN_1238856" "0.0349652" "5.81e-04" "5.99" "-0.00432" "6.50e-01" "" ""
	"ILMN_1243179" "0.03506025" "5.84e-04" "5.99" "-0.00951" "1.10" "Sec24d" "Sec24 related gene family, member D (S. cerevisiae)"
	"ILMN_1217908" "0.03506025" "5.84e-04" "-5.99" "-0.01" "-9.86e-01" "" ""
	"ILMN_2629592" "0.03513997" "5.86e-04" "5.99" "-0.01382" "6.22e-01" "Asah1" "N-acylsphingosine amidohydrolase 1"
	"ILMN_1226329" "0.03525897" "5.89e-04" "5.98" "-0.01883" "1.12" "Cd93" "CD93 antigen"
	"ILMN_1225916" "0.03526984" "5.90e-04" "-5.98" "-0.02153" "-5.47e-01" "" ""
	"ILMN_1232378" "0.03526984" "5.91e-04" "-5.98" "-0.02293" "-1.49" "Glo1" "glyoxalase 1"
	"ILMN_2769311" "0.03526984" "5.92e-04" "5.98" "-0.02378" "1.79" "Mxra8" "matrix-remodelling associated 8"
	"ILMN_2644433" "0.03526984" "5.92e-04" "-5.98" "-0.02466" "-1.18" "Adamts4" "a disintegrin-like and metallopeptidase (reprolysin type) with thrombospondin type 1 motif, 4"
	"ILMN_1254864" "0.03533652" "5.94e-04" "-5.97" "-0.02806" "-5.67e-01" "Mettl17" "methyltransferase like 17"
	"ILMN_1251909" "0.03539217" "5.96e-04" "-5.97" "-0.03175" "-7.23e-01" "Vars2" "valyl-tRNA synthetase 2, mitochondrial (putative)"
	"ILMN_2776034" "0.03539217" "5.97e-04" "5.97" "-0.03249" "7.09e-01" "Gal" "galanin"
	"ILMN_2513781" "0.03539324" "5.97e-04" "5.97" "-0.03388" "1.12" "" ""
	"ILMN_1259924" "0.03541294" "5.98e-04" "-5.96" "-0.03584" "-5.18e-01" "" ""
	"ILMN_1255637" "0.03551727" "6.01e-04" "5.96" "-0.04037" "9.45e-01" "" ""
	"ILMN_1248367" "0.03555361" "6.02e-04" "-5.96" "-0.04282" "-6.51e-01" "Abat" "4-aminobutyrate aminotransferase"
	"ILMN_1252373" "0.03556026" "6.04e-04" "-5.96" "-0.04514" "-5.34e-01" "Pus7l" "pseudouridylate synthase 7 homolog (S. cerevisiae)-like"
	"ILMN_2577039" "0.03556026" "6.04e-04" "5.95" "-0.04657" "5.74e-01" "Osbpl1a" "oxysterol binding protein-like 1A"
	"ILMN_2679885" "0.03556026" "6.05e-04" "-5.95" "-0.04709" "-5.12e-01" "Mocs1" "molybdenum cofactor synthesis 1"
	"ILMN_2430786" "0.03583947" "6.10e-04" "-5.95" "-0.05685" "-5.76e-01" "Rfesd" "Rieske (Fe-S) domain containing"
	"ILMN_1229599" "0.03588708" "6.12e-04" "-5.94" "-0.0598" "-4.89e-01" "" ""
	"ILMN_1244048" "0.03588708" "6.13e-04" "5.94" "-0.06182" "1.26" "Appbp2" "amyloid beta precursor protein (cytoplasmic tail) binding protein 2"
	"ILMN_1224110" "0.03588708" "6.14e-04" "5.94" "-0.06367" "6.00e-01" "Bst2" "bone marrow stromal cell antigen 2"
	"ILMN_2773901" "0.03588708" "6.15e-04" "5.94" "-0.06498" "1.25" "Glipr2" "GLI pathogenesis-related 2"
	"ILMN_2656330" "0.03588708" "6.15e-04" "-5.94" "-0.06525" "-5.60e-01" "Rimkla" "ribosomal modification protein rimK-like family member A"
	"ILMN_2466453" "0.03588708" "6.17e-04" "5.93" "-0.06796" "9.53e-01" "" ""
	"ILMN_2476742" "0.03588708" "6.17e-04" "-5.93" "-0.06804" "-7.02e-01" "" ""
	"ILMN_3163053" "0.03588708" "6.17e-04" "5.93" "-0.06928" "1.48" "Commd3" "COMM domain containing 3"
	"ILMN_1215584" "0.03588708" "6.18e-04" "5.93" "-0.07038" "8.46e-01" "Mrpl15" "mitochondrial ribosomal protein L15"
	"ILMN_1247145" "0.03616699" "6.24e-04" "5.92" "-0.08006" "1.28" "Bclaf1" "BCL2-associated transcription factor 1"
	"ILMN_1225118" "0.0361774" "6.25e-04" "-5.92" "-0.08191" "-5.65e-01" "" ""
	"ILMN_2755585" "0.0361774" "6.25e-04" "5.92" "-0.08304" "5.92e-01" "Avpi1" "arginine vasopressin-induced 1"
	"ILMN_2737200" "0.03625963" "6.27e-04" "-5.92" "-0.08681" "-9.93e-01" "Mbp" "myelin basic protein"
	"ILMN_2719202" "0.03626194" "6.28e-04" "5.92" "-0.0882" "1.09" "Hist1h2bf" "histone cluster 1, H2bf"
	"ILMN_1243996" "0.03629323" "6.30e-04" "5.91" "-0.09046" "1.04" "Ash1l" "ash1 (absent, small, or homeotic)-like (Drosophila)"
	"ILMN_2770211" "0.03637244" "6.32e-04" "5.91" "-0.09413" "1.72" "Ntn4" "netrin 4"
	"ILMN_3162820" "0.03643654" "6.34e-04" "-5.91" "-0.09847" "-1.20" "Tenm4" "teneurin transmembrane protein 4"
	"ILMN_1245119" "0.03643654" "6.34e-04" "5.91" "-0.09867" "4.52e-01" "Pcdh12" "protocadherin 12"
	"ILMN_1234319" "0.03685284" "6.43e-04" "5.89" "-0.11242" "1.03" "Ccndbp1" "cyclin D-type binding-protein 1"
	"ILMN_2718406" "0.03685284" "6.44e-04" "-5.89" "-0.11517" "-7.81e-01" "" ""
	"ILMN_1231594" "0.03685284" "6.44e-04" "-5.89" "-0.11528" "-7.18e-01" "Ppip5k1" "diphosphoinositol pentakisphosphate kinase 1"
	"ILMN_1238862" "0.03685284" "6.45e-04" "-5.89" "-0.1165" "-5.33e-01" "" ""
	"ILMN_1257360" "0.03685284" "6.46e-04" "-5.89" "-0.11746" "-6.32e-01" "Hypk" "huntingtin interacting protein K"
	"ILMN_2765080" "0.03686851" "6.47e-04" "-5.89" "-0.11924" "-9.46e-01" "Nub1" "negative regulator of ubiquitin-like proteins 1"
	"ILMN_2654952" "0.03695721" "6.49e-04" "-5.88" "-0.12369" "-6.12e-01" "Hmgcs1" "3-hydroxy-3-methylglutaryl-Coenzyme A synthase 1"
	"ILMN_2686808" "0.03695721" "6.50e-04" "-5.88" "-0.12444" "-7.98e-01" "Ncbp2" "nuclear cap binding protein subunit 2"
	"ILMN_1218584" "0.0369626" "6.51e-04" "5.88" "-0.12591" "1.09" "Rpp14" "ribonuclease P 14 subunit"
	"ILMN_1215009" "0.03701458" "6.52e-04" "5.88" "-0.12872" "6.47e-01" "Ift27" "intraflagellar transport 27"
	"ILMN_2608666" "0.03723166" "6.57e-04" "-5.87" "-0.13631" "-8.88e-01" "" ""
	"ILMN_2665054" "0.03753486" "6.63e-04" "5.86" "-0.14633" "1.10" "Pgap2" "post-GPI attachment to proteins 2"
	"ILMN_2497268" "0.03755808" "6.66e-04" "-5.86" "-0.15017" "-6.69e-01" "Wdr1" "WD repeat domain 1"
	"ILMN_2698070" "0.03755808" "6.66e-04" "-5.86" "-0.15027" "-5.04e-01" "Mlh1" "mutL homolog 1 (E. coli)"
	"ILMN_1228204" "0.03755808" "6.66e-04" "5.86" "-0.1509" "8.36e-01" "" ""
	"ILMN_1243599" "0.03772259" "6.70e-04" "-5.85" "-0.15689" "-1.22" "Pkd2" "polycystic kidney disease 2"
	"ILMN_2696026" "0.03775996" "6.71e-04" "-5.85" "-0.15925" "-8.80e-01" "Npr2" "natriuretic peptide receptor 2"
	"ILMN_2727004" "0.03778594" "6.73e-04" "-5.85" "-0.16129" "-7.64e-01" "Luc7l3" "LUC7-like 3 (S. cerevisiae)"
	"ILMN_1255310" "0.03809454" "6.79e-04" "-5.84" "-0.17132" "-5.75e-01" "" ""
	"ILMN_2532147" "0.03828527" "6.83e-04" "5.83" "-0.17798" "5.85e-01" "Hspb6" "heat shock protein, alpha-crystallin-related, B6"
	"ILMN_1234340" "0.03838411" "6.86e-04" "-5.83" "-0.18204" "-7.19e-01" "Snph" "syntaphilin"
	"ILMN_2751354" "0.03850268" "6.89e-04" "-5.82" "-0.1878" "-6.39e-01" "Pde4dip" "phosphodiesterase 4D interacting protein (myomegalin)"
	"ILMN_1245307" "0.03850268" "6.89e-04" "-5.82" "-0.18793" "-1.13" "Fbln2" "fibulin 2"
	"ILMN_2591425" "0.03859163" "6.92e-04" "-5.82" "-0.1917" "-6.91e-01" "Gucy1a3" "guanylate cyclase 1, soluble, alpha 3"
	"ILMN_2504058" "0.03881356" "6.97e-04" "5.81" "-0.20038" "8.01e-01" "" ""
	"ILMN_1218266" "0.03881356" "6.97e-04" "-5.81" "-0.20042" "-8.05e-01" "Meis1" "Meis homeobox 1"
	"ILMN_1228027" "0.03903268" "7.05e-04" "5.80" "-0.21143" "8.38e-01" "Mrpl35" "mitochondrial ribosomal protein L35"
	"ILMN_2436891" "0.03903268" "7.05e-04" "5.80" "-0.21147" "5.49e-01" "Dhrsx" "dehydrogenase/reductase (SDR family) X chromosome"
	"ILMN_2460491" "0.03903268" "7.05e-04" "5.80" "-0.21263" "8.68e-01" "" ""
	"ILMN_2753228" "0.03903268" "7.06e-04" "5.80" "-0.21311" "9.99e-01" "Rad51ap1" "RAD51 associated protein 1"
	"ILMN_2464564" "0.03903268" "7.06e-04" "5.80" "-0.214" "1.73" "" ""
	"ILMN_1251919" "0.03903268" "7.07e-04" "5.80" "-0.21527" "7.74e-01" "E2f7" "E2F transcription factor 7"
	"ILMN_2700166" "0.03903268" "7.07e-04" "5.80" "-0.21541" "1.50" "Ccnd2" "cyclin D2"
	"ILMN_1237003" "0.03903385" "7.08e-04" "-5.80" "-0.21672" "-6.77e-01" "Slu7" "SLU7 splicing factor homolog (S. cerevisiae)"
	"ILMN_2634108" "0.03929868" "7.14e-04" "5.79" "-0.22525" "7.50e-01" "Ap1s1" "adaptor protein complex AP-1, sigma 1"
	"ILMN_2609146" "0.03942479" "7.17e-04" "5.78" "-0.23077" "5.65e-01" "" ""
	"ILMN_1232366" "0.03942479" "7.18e-04" "5.78" "-0.23123" "9.39e-01" "Mtrf1" "mitochondrial translational release factor 1"
	"ILMN_1251650" "0.03945406" "7.19e-04" "5.78" "-0.23329" "7.50e-01" "Irx3" "Iroquois related homeobox 3"
	"ILMN_1244642" "0.03953605" "7.22e-04" "5.78" "-0.23699" "1.77" "Ccdc53" "coiled-coil domain containing 53"
	"ILMN_2667784" "0.03953605" "7.22e-04" "5.78" "-0.23805" "5.91e-01" "" ""
	"ILMN_2775695" "0.03964879" "7.25e-04" "-5.77" "-0.24237" "-1.23" "Necab3" "N-terminal EF-hand calcium binding protein 3"
	"ILMN_1226642" "0.03965042" "7.27e-04" "5.77" "-0.24524" "5.85e-01" "Tceanc2" "transcription elongation factor A (SII) N-terminal and central domain containing 2"
	"ILMN_1256708" "0.03965042" "7.28e-04" "5.77" "-0.2467" "1.13" "" ""
	"ILMN_1236513" "0.03965042" "7.28e-04" "-5.77" "-0.24696" "-1.07" "Gria2" "glutamate receptor, ionotropic, AMPA2 (alpha 2)"
	"ILMN_1229846" "0.03965042" "7.29e-04" "-5.77" "-0.24744" "-4.70e-01" "Fbrs" "fibrosin"
	"ILMN_2677532" "0.03968576" "7.30e-04" "-5.77" "-0.24966" "-5.28e-01" "" ""
	"ILMN_2662595" "0.0397879" "7.33e-04" "-5.76" "-0.25367" "-1.09" "Mpp3" "membrane protein, palmitoylated 3 (MAGUK p55 subfamily member 3)"
	"ILMN_2455413" "0.03985685" "7.35e-04" "5.76" "-0.25678" "1.06" "Lgi2" "leucine-rich repeat LGI family, member 2"
	"ILMN_1244060" "0.03998923" "7.39e-04" "5.75" "-0.26226" "5.31e-01" "" ""
	"ILMN_1233272" "0.03998923" "7.39e-04" "-5.75" "-0.26284" "-7.46e-01" "Stk32a" "serine/threonine kinase 32A"
	"ILMN_2756023" "0.04019409" "7.44e-04" "-5.75" "-0.26958" "-9.50e-01" "Pcsk9" "proprotein convertase subtilisin/kexin type 9"
	"ILMN_2477527" "0.0404982" "7.50e-04" "5.74" "-0.27893" "7.48e-01" "" ""
	"ILMN_2665035" "0.04054344" "7.52e-04" "5.74" "-0.28137" "1.00" "Fut10" "fucosyltransferase 10"
	"ILMN_2598239" "0.04072384" "7.56e-04" "5.73" "-0.28739" "1.32" "Stk25" "serine/threonine kinase 25 (yeast)"
	"ILMN_1214375" "0.04073679" "7.57e-04" "5.73" "-0.28897" "1.84" "Gpn2" "GPN-loop GTPase 2"
	"ILMN_1232802" "0.04078437" "7.59e-04" "5.73" "-0.29146" "6.52e-01" "Grik4" "glutamate receptor, ionotropic, kainate 4"
	"ILMN_2493067" "0.04080198" "7.61e-04" "-5.72" "-0.29418" "-6.04e-01" "Zranb3" "zinc finger, RAN-binding domain containing 3"
	"ILMN_2619620" "0.04080198" "7.62e-04" "5.72" "-0.29524" "9.61e-01" "C1qb" "complement component 1, q subcomponent, beta polypeptide"
	"ILMN_2731228" "0.04080198" "7.63e-04" "5.72" "-0.29649" "1.25" "2610301B20Rik" "RIKEN cDNA 2610301B20 gene"
	"ILMN_2546427" "0.04080198" "7.63e-04" "5.72" "-0.29687" "6.39e-01" "" ""
	"ILMN_2429109" "0.04122042" "7.72e-04" "5.71" "-0.30907" "8.83e-01" "" ""
	"ILMN_1240696" "0.04137934" "7.76e-04" "-5.71" "-0.31503" "-8.18e-01" "" ""
	"ILMN_1242852" "0.04137934" "7.76e-04" "5.71" "-0.31567" "8.78e-01" "Wdr45b" "WD repeat domain 45B"
	"ILMN_2490499" "0.04152618" "7.81e-04" "-5.70" "-0.32163" "-5.64e-01" "" ""
	"ILMN_1255556" "0.04152618" "7.81e-04" "5.70" "-0.32193" "4.49e-01" "Pink1" "PTEN induced putative kinase 1"
	"ILMN_1234689" "0.04161289" "7.84e-04" "-5.70" "-0.32611" "-7.45e-01" "Dnajb5" "DnaJ (Hsp40) homolog, subfamily B, member 5"
	"ILMN_2710764" "0.04161289" "7.85e-04" "5.69" "-0.32745" "8.41e-01" "Dlg4" "discs, large homolog 4 (Drosophila)"
	"ILMN_2769479" "0.04161289" "7.85e-04" "5.69" "-0.32784" "6.19e-01" "Lama2" "laminin, alpha 2"
	"ILMN_2592852" "0.04161844" "7.87e-04" "5.69" "-0.32959" "7.19e-01" "Gna11" "guanine nucleotide binding protein, alpha 11"
	"ILMN_1229684" "0.04161844" "7.87e-04" "5.69" "-0.33065" "5.28e-01" "2310009B15Rik" "RIKEN cDNA 2310009B15 gene"
	"ILMN_2690741" "0.04161844" "7.88e-04" "5.69" "-0.33164" "6.73e-01" "Btrc" "beta-transducin repeat containing protein"
	"ILMN_1225133" "0.04172723" "7.92e-04" "5.69" "-0.3365" "8.04e-01" "Nosip" "nitric oxide synthase interacting protein"
	"ILMN_2617505" "0.04172723" "7.92e-04" "5.69" "-0.33688" "6.87e-01" "Mtmr14" "myotubularin related protein 14"
	"ILMN_1226719" "0.04173175" "7.94e-04" "5.68" "-0.33929" "8.13e-01" "6330403A02Rik" "RIKEN cDNA 6330403A02 gene"
	"ILMN_1219915" "0.04173175" "7.94e-04" "5.68" "-0.33943" "1.04" "Dgat2" "diacylglycerol O-acyltransferase 2"
	"ILMN_2723931" "0.04180902" "7.96e-04" "-5.68" "-0.34263" "-6.25e-01" "E2f6" "E2F transcription factor 6"
	"ILMN_1242902" "0.04187646" "7.98e-04" "5.68" "-0.34557" "7.45e-01" "Rapgef5" "Rap guanine nucleotide exchange factor (GEF) 5"
	"ILMN_2651010" "0.04247936" "8.11e-04" "-5.66" "-0.36215" "-1.24" "Tbata" "thymus, brain and testes associated"
	"ILMN_1252264" "0.04254086" "8.13e-04" "5.66" "-0.36527" "8.91e-01" "" ""
	"ILMN_1251874" "0.04254086" "8.14e-04" "-5.66" "-0.36612" "-9.10e-01" "Cyth2" "cytohesin 2"
	"ILMN_2650300" "0.04262928" "8.16e-04" "-5.66" "-0.36958" "-1.26" "Cd59a" "CD59a antigen"
	"ILMN_1254112" "0.04262928" "8.17e-04" "-5.66" "-0.37076" "-5.14e-01" "Lyplal1" "lysophospholipase-like 1"
	"ILMN_1219717" "0.04288669" "8.24e-04" "-5.65" "-0.37988" "-5.26e-01" "Sort1" "sortilin 1"
	"ILMN_2664556" "0.04288669" "8.25e-04" "-5.65" "-0.38066" "-6.86e-01" "Kcnn1" "potassium intermediate/small conductance calcium-activated channel, subfamily N, member 1"
	"ILMN_2647251" "0.04288669" "8.25e-04" "-5.65" "-0.38083" "-7.87e-01" "" ""
	"ILMN_2691743" "0.04334435" "8.35e-04" "5.63" "-0.39345" "8.01e-01" "" ""
	"ILMN_2740852" "0.04336495" "8.37e-04" "-5.63" "-0.39605" "-5.16e-01" "F2r" "coagulation factor II (thrombin) receptor"
	"ILMN_1253848" "0.04336495" "8.37e-04" "5.63" "-0.39635" "6.96e-01" "" ""
	"ILMN_1239505" "0.04341338" "8.40e-04" "-5.63" "-0.40008" "-7.11e-01" "" ""
	"ILMN_1256779" "0.04341338" "8.40e-04" "5.63" "-0.4005" "5.90e-01" "" ""
	"ILMN_2649810" "0.04341338" "8.41e-04" "-5.63" "-0.40113" "-4.63e-01" "Rpl3l" "ribosomal protein L3-like"
	"ILMN_2661299" "0.04355496" "8.45e-04" "5.62" "-0.40701" "7.15e-01" "Pmp22" "peripheral myelin protein 22"
	"ILMN_1228922" "0.04355496" "8.45e-04" "5.62" "-0.40707" "4.74e-01" "Napg" "N-ethylmaleimide sensitive fusion protein attachment protein gamma"
	"ILMN_1217234" "0.04355496" "8.46e-04" "5.62" "-0.4082" "4.60e-01" "Ttk" "Ttk protein kinase"
	"ILMN_1212734" "0.0435798" "8.48e-04" "-5.62" "-0.41" "-8.01e-01" "Fgd6" "FYVE, RhoGEF and PH domain containing 6"
	"ILMN_2608811" "0.04420089" "8.61e-04" "-5.60" "-0.42694" "-8.72e-01" "Cbr3" "carbonyl reductase 3"
	"ILMN_2726218" "0.04420089" "8.62e-04" "5.60" "-0.42758" "6.36e-01" "Arhgef10" "Rho guanine nucleotide exchange factor (GEF) 10"
	"ILMN_1260123" "0.04459326" "8.70e-04" "-5.59" "-0.43827" "-6.19e-01" "Kdm7a" "lysine (K)-specific demethylase 7A"
	"ILMN_2626432" "0.04460892" "8.72e-04" "5.59" "-0.44039" "5.18e-01" "Nfix" "nuclear factor I/X"
	"ILMN_2628594" "0.04460892" "8.72e-04" "-5.59" "-0.44101" "-6.10e-01" "Mttp" "microsomal triglyceride transfer protein"
	"ILMN_1240921" "0.04467535" "8.75e-04" "5.59" "-0.44437" "8.66e-01" "Socs4" "suppressor of cytokine signaling 4"
	"ILMN_1256427" "0.04467535" "8.76e-04" "-5.59" "-0.44496" "-1.22" "Nfib" "nuclear factor I/B"
	"ILMN_2574731" "0.04531472" "8.89e-04" "-5.57" "-0.46163" "-6.43e-01" "9030624J02Rik" "RIKEN cDNA 9030624J02 gene"
	"ILMN_1260420" "0.04531472" "8.90e-04" "-5.57" "-0.4626" "-6.45e-01" "Suv420h2" "suppressor of variegation 4-20 homolog 2 (Drosophila)"
	"ILMN_1237262" "0.04544567" "8.94e-04" "5.57" "-0.46688" "5.45e-01" "Chrna3" "cholinergic receptor, nicotinic, alpha polypeptide 3"
	"ILMN_1247744" "0.04549771" "8.96e-04" "5.57" "-0.46928" "1.07" "Gpnmb" "glycoprotein (transmembrane) nmb"
	"ILMN_1248478" "0.04578396" "9.02e-04" "-5.56" "-0.4772" "-6.98e-01" "Comt" "catechol-O-methyltransferase"
	"ILMN_2484527" "0.04592357" "9.08e-04" "-5.55" "-0.48354" "-7.70e-01" "Vegfa" "vascular endothelial growth factor A"
	"ILMN_1222196" "0.04592357" "9.08e-04" "5.55" "-0.48388" "7.07e-01" "Riiad1" "regulatory subunit of type II PKA R-subunit (RIIa) domain containing 1"
	"ILMN_1239021" "0.04592357" "9.08e-04" "-5.55" "-0.48398" "-6.81e-01" "Hnrnpm" "heterogeneous nuclear ribonucleoprotein M"
	"ILMN_2645645" "0.04610384" "9.13e-04" "5.55" "-0.48936" "1.52" "" ""
	"ILMN_1250090" "0.04627012" "9.17e-04" "-5.54" "-0.49439" "-8.55e-01" "Fnbp1" "formin binding protein 1"
	"ILMN_2724449" "0.04631403" "9.19e-04" "-5.54" "-0.49658" "-8.58e-01" "Il3ra" "interleukin 3 receptor, alpha chain"
	"ILMN_2684563" "0.0463647" "9.21e-04" "-5.54" "-0.49915" "-4.64e-01" "Cldn25" "claudin 25"
	"ILMN_1223895" "0.0463647" "9.22e-04" "5.54" "-0.50062" "5.16e-01" "Eid2" "EP300 interacting inhibitor of differentiation 2"
	"ILMN_2667805" "0.0463647" "9.23e-04" "-5.54" "-0.50124" "-5.72e-01" "Ak1" "adenylate kinase 1"
	"ILMN_1243645" "0.0466135" "9.29e-04" "-5.53" "-0.50815" "-5.46e-01" "Bbs12" "Bardet-Biedl syndrome 12 (human)"
	"ILMN_1252210" "0.04718997" "9.41e-04" "-5.52" "-0.52253" "-7.25e-01" "2700097O09Rik" "RIKEN cDNA 2700097O09 gene"
	"ILMN_2448651" "0.04734835" "9.48e-04" "-5.51" "-0.53056" "-9.02e-01" "Ampd3" "adenosine monophosphate deaminase 3"
	"ILMN_2479062" "0.04734835" "9.48e-04" "5.51" "-0.5306" "9.13e-01" "Tpm4" "tropomyosin 4"
	"ILMN_2637714" "0.04734835" "9.49e-04" "-5.51" "-0.53177" "-5.43e-01" "Rasa3" "RAS p21 protein activator 3"
	"ILMN_1241857" "0.04734835" "9.49e-04" "-5.51" "-0.53189" "-5.20e-01" "Nap1l1" "nucleosome assembly protein 1-like 1"
	"ILMN_1244923" "0.04734835" "9.50e-04" "5.51" "-0.53313" "1.10" "Apba2" "amyloid beta (A4) precursor protein-binding, family A, member 2"
	"ILMN_1216263" "0.04734835" "9.51e-04" "5.51" "-0.53344" "8.45e-01" "Tnfrsf21" "tumor necrosis factor receptor superfamily, member 21"
	"ILMN_2653860" "0.04734835" "9.51e-04" "-5.51" "-0.5342" "-1.66" "" ""
	"ILMN_1243712" "0.04754157" "9.56e-04" "5.50" "-0.53973" "7.60e-01" "" ""
	"ILMN_1236649" "0.04760954" "9.59e-04" "5.50" "-0.54241" "8.41e-01" "" ""
	"ILMN_2487893" "0.0481854" "9.71e-04" "5.49" "-0.55665" "5.30e-01" "" ""
	"ILMN_1224651" "0.0481854" "9.72e-04" "-5.49" "-0.55764" "-6.78e-01" "Fam98a" "family with sequence similarity 98, member A"
	"ILMN_2707043" "0.04827074" "9.76e-04" "-5.48" "-0.56173" "-5.38e-01" "Ebp" "phenylalkylamine Ca2+ antagonist (emopamil) binding protein"
	"ILMN_1260582" "0.04827074" "9.76e-04" "-5.48" "-0.56182" "-1.65" "" ""
	"ILMN_2731260" "0.04832537" "9.78e-04" "-5.48" "-0.56418" "-5.49e-01" "Tmem143" "transmembrane protein 143"
	"ILMN_2751865" "0.04897732" "9.93e-04" "5.47" "-0.57974" "8.42e-01" "Stk19" "serine/threonine kinase 19"
	"ILMN_2588581" "0.04898691" "9.94e-04" "5.47" "-0.58109" "1.09" "" ""
	"ILMN_2417926" "0.04901626" "9.96e-04" "5.46" "-0.58346" "6.47e-01" "" ""
	"ILMN_2766085" "0.04901626" "9.97e-04" "5.46" "-0.58486" "7.92e-01" "Gfra1" "glial cell line derived neurotrophic factor family receptor alpha 1"
	"ILMN_2739998" "0.04901626" "9.98e-04" "5.46" "-0.58514" "4.73e-01" "Tmem74" "transmembrane protein 74"
	"ILMN_1216205" "0.04931534" "1.00e-03" "-5.46" "-0.59281" "-5.74e-01" "Csad" "cysteine sulfinic acid decarboxylase"
	"ILMN_2608145" "0.04988875" "1.02e-03" "-5.44" "-0.60663" "-9.26e-01" "Hdhd3" "haloacid dehalogenase-like hydrolase domain containing 3"
	"ILMN_1231552" "0.04988875" "1.02e-03" "-5.44" "-0.60751" "-8.51e-01" "" ""
	"ILMN_1227605" "0.05014023" "1.02e-03" "-5.44" "-0.61405" "-6.13e-01" "Adcyap1" "adenylate cyclase activating polypeptide 1"
	"ILMN_1223697" "0.05050789" "1.03e-03" "5.43" "-0.62376" "7.17e-01" "Cd44" "CD44 antigen"
	"ILMN_2481836" "0.05050789" "1.03e-03" "-5.43" "-0.62417" "-1.86" "" ""
	"ILMN_2497745" "0.05061427" "1.04e-03" "5.43" "-0.62756" "1.10" "" ""
	"ILMN_1235662" "0.05086974" "1.04e-03" "-5.42" "-0.6341" "-5.98e-01" "" ""
	"ILMN_1219084" "0.05127825" "1.05e-03" "-5.41" "-0.64383" "-8.07e-01" "" ""
	"ILMN_2726905" "0.05155069" "1.06e-03" "-5.41" "-0.65066" "-1.21" "Gnb4" "guanine nucleotide binding protein (G protein), beta 4"
	"ILMN_2705434" "0.05159482" "1.06e-03" "5.40" "-0.65351" "8.51e-01" "Grrp1" "glycine/arginine rich protein 1"
	"ILMN_1252359" "0.05159482" "1.06e-03" "-5.40" "-0.65382" "-1.46" "Pisd-ps3" "phosphatidylserine decarboxylase, pseudogene 3"
	"ILMN_1230357" "0.05226544" "1.08e-03" "-5.39" "-0.66883" "-9.09e-01" "Itpr1" "inositol 1,4,5-trisphosphate receptor 1"
	"ILMN_2628603" "0.05258657" "1.09e-03" "-5.38" "-0.67654" "-5.65e-01" "Limch1" "LIM and calponin homology domains 1"
	"ILMN_2490952" "0.0525983" "1.09e-03" "-5.38" "-0.67806" "-5.53e-01" "" ""
	"ILMN_1260378" "0.0525983" "1.09e-03" "5.38" "-0.67902" "4.88e-01" "Csrp1" "cysteine and glycine-rich protein 1"
	"ILMN_1235047" "0.0527025" "1.09e-03" "-5.38" "-0.68226" "-9.63e-01" "3110009E18Rik" "RIKEN cDNA 3110009E18 gene"
	"ILMN_2618918" "0.05273546" "1.09e-03" "-5.38" "-0.68405" "-6.93e-01" "Slc2a6" "solute carrier family 2 (facilitated glucose transporter), member 6"
	"ILMN_2636781" "0.0529631" "1.10e-03" "5.37" "-0.68979" "6.12e-01" "Hist1h2bl" "histone cluster 1, H2bl"
	"ILMN_2683856" "0.05313855" "1.10e-03" "-5.37" "-0.69446" "-7.43e-01" "Noxo1" "NADPH oxidase organizer 1"
	"ILMN_2445049" "0.05315509" "1.11e-03" "5.36" "-0.69672" "7.18e-01" "Trappc12" "trafficking protein particle complex 12"
	"ILMN_2424400" "0.05315509" "1.11e-03" "5.36" "-0.69702" "7.60e-01" "Ube2s" "ubiquitin-conjugating enzyme E2S"
	"ILMN_2728710" "0.05336763" "1.11e-03" "5.36" "-0.70242" "6.24e-01" "Ptch2" "patched homolog 2"
	"ILMN_1258042" "0.05355948" "1.12e-03" "-5.36" "-0.70739" "-5.13e-01" "Gtpbp3" "GTP binding protein 3"
	"ILMN_1227307" "0.05357408" "1.12e-03" "-5.35" "-0.70879" "-8.26e-01" "Vcpkmt" "valosin containing protein lysine (K) methyltransferase"
	"ILMN_2771975" "0.05360274" "1.12e-03" "5.35" "-0.71122" "9.95e-01" "" ""
	"ILMN_1241062" "0.05360274" "1.12e-03" "5.35" "-0.71157" "4.96e-01" "" ""
	"ILMN_2705196" "0.05392984" "1.13e-03" "-5.35" "-0.71922" "-8.12e-01" "" ""
	"ILMN_1252944" "0.0542284" "1.14e-03" "-5.34" "-0.72697" "-5.99e-01" "Myh9" "myosin, heavy polypeptide 9, non-muscle"
	"ILMN_2514655" "0.0542284" "1.14e-03" "-5.34" "-0.728" "-7.76e-01" "Abca3" "ATP-binding cassette, sub-family A (ABC1), member 3"
	"ILMN_2628892" "0.0542284" "1.14e-03" "-5.34" "-0.72846" "-5.59e-01" "Pfkm" "phosphofructokinase, muscle"
	"ILMN_1225390" "0.05437946" "1.14e-03" "5.33" "-0.73255" "5.66e-01" "Ociad1" "OCIA domain containing 1"
	"ILMN_1217919" "0.05464501" "1.15e-03" "5.33" "-0.73889" "4.98e-01" "Fam104a" "family with sequence similarity 104, member A"
	"ILMN_1251219" "0.05474703" "1.15e-03" "5.33" "-0.74199" "1.31" "Vcpip1" "valosin containing protein (p97)/p47 complex interacting protein 1"
	"ILMN_1254523" "0.05478248" "1.16e-03" "5.32" "-0.74482" "7.84e-01" "Gsto1" "glutathione S-transferase omega 1"
	"ILMN_1234672" "0.05478248" "1.16e-03" "-5.32" "-0.74487" "-9.92e-01" "Ddx17" "DEAD (Asp-Glu-Ala-Asp) box polypeptide 17"
	"ILMN_2754220" "0.05517265" "1.17e-03" "5.32" "-0.7536" "1.06" "Tor1aip2" "torsin A interacting protein 2"
	"ILMN_1226684" "0.05542065" "1.17e-03" "5.31" "-0.75952" "7.07e-01" "" ""
	"ILMN_1249691" "0.05557624" "1.18e-03" "-5.31" "-0.76363" "-9.94e-01" "Mlycd" "malonyl-CoA decarboxylase"
	"ILMN_2550962" "0.05564795" "1.18e-03" "-5.30" "-0.76772" "-2.53" "Sgip1" "SH3-domain GRB2-like (endophilin) interacting protein 1"
	"ILMN_2744531" "0.05564795" "1.18e-03" "-5.30" "-0.7678" "-4.67e-01" "Cygb" "cytoglobin"
	"ILMN_2736042" "0.05564795" "1.18e-03" "5.30" "-0.76886" "5.86e-01" "Cdh6" "cadherin 6"
	"ILMN_2452619" "0.05564795" "1.18e-03" "5.30" "-0.76936" "1.10" "Ube3a" "ubiquitin protein ligase E3A"
	"ILMN_2473858" "0.05580621" "1.19e-03" "-5.30" "-0.7735" "-6.27e-01" "Ttc19" "tetratricopeptide repeat domain 19"
	"ILMN_1253815" "0.05585239" "1.19e-03" "-5.30" "-0.77548" "-7.21e-01" "Hspa13" "heat shock protein 70 family, member 13"
	"ILMN_2662264" "0.05587167" "1.19e-03" "-5.29" "-0.77693" "-9.64e-01" "Bcas1" "breast carcinoma amplified sequence 1"
	"ILMN_1217753" "0.05623332" "1.20e-03" "-5.29" "-0.78496" "-5.68e-01" "Srpk1" "serine/arginine-rich protein specific kinase 1"
	"ILMN_2729708" "0.05630194" "1.20e-03" "-5.29" "-0.78735" "-5.50e-01" "Cdc14b" "CDC14 cell division cycle 14B"
	"ILMN_2777722" "0.05652651" "1.21e-03" "5.28" "-0.7947" "9.49e-01" "Kdm5b" "lysine (K)-specific demethylase 5B"
	"ILMN_2648322" "0.05652651" "1.21e-03" "-5.28" "-0.79516" "-5.61e-01" "" ""
	"ILMN_2719620" "0.05652651" "1.21e-03" "-5.28" "-0.79516" "-5.43e-01" "Pnkp" "polynucleotide kinase 3'- phosphatase"
	"ILMN_1214084" "0.05652651" "1.21e-03" "5.28" "-0.79594" "5.65e-01" "" ""
	"ILMN_2512986" "0.05670968" "1.22e-03" "-5.27" "-0.8005" "-7.01e-01" "Zfyve27" "zinc finger, FYVE domain containing 27"
	"ILMN_1224787" "0.05714022" "1.23e-03" "5.27" "-0.80979" "9.30e-01" "" ""
	"ILMN_1246770" "0.05714022" "1.23e-03" "5.27" "-0.81078" "8.95e-01" "" ""
	"ILMN_1225013" "0.05720533" "1.23e-03" "-5.26" "-0.81377" "-8.73e-01" "Sfmbt2" "Scm-like with four mbt domains 2"
	"ILMN_1221007" "0.05720533" "1.23e-03" "-5.26" "-0.81415" "-6.68e-01" "Prkd3" "protein kinase D3"
	"ILMN_2654700" "0.05730797" "1.24e-03" "-5.26" "-0.81715" "-5.69e-01" "Drp2" "dystrophin related protein 2"
	"ILMN_2664995" "0.05741404" "1.24e-03" "-5.26" "-0.82022" "-6.11e-01" "Wdr83" "WD repeat domain containing 83"
	"ILMN_1250618" "0.05741404" "1.24e-03" "5.26" "-0.82128" "8.10e-01" "Zbtb38" "zinc finger and BTB domain containing 38"
	"ILMN_2748571" "0.05743618" "1.24e-03" "-5.26" "-0.82276" "-7.78e-01" "Has3" "hyaluronan synthase 3"
	"ILMN_2601471" "0.05768948" "1.25e-03" "-5.25" "-0.82939" "-1.04" "Ccnd1" "cyclin D1"
	"ILMN_2639579" "0.05768948" "1.25e-03" "-5.25" "-0.83052" "-5.30e-01" "Rab3gap1" "RAB3 GTPase activating protein subunit 1"
	"ILMN_2663555" "0.05768948" "1.25e-03" "5.25" "-0.83068" "6.97e-01" "Asb3" "ankyrin repeat and SOCS box-containing 3"
	"ILMN_2611431" "0.05798401" "1.26e-03" "-5.24" "-0.83723" "-6.31e-01" "Ppp3ca" "protein phosphatase 3, catalytic subunit, alpha isoform"
	"ILMN_1254358" "0.05801234" "1.26e-03" "-5.24" "-0.83881" "-4.85e-01" "Igfbp5" "insulin-like growth factor binding protein 5"
	"ILMN_1226622" "0.05815271" "1.27e-03" "5.24" "-0.84247" "5.14e-01" "" ""
	"ILMN_1234533" "0.0582937" "1.27e-03" "5.24" "-0.84614" "6.01e-01" "Slc22a21" "solute carrier family 22 (organic cation transporter), member 21"
	"ILMN_2728539" "0.05832761" "1.27e-03" "-5.23" "-0.84782" "-4.97e-01" "Exd2" "exonuclease 3'-5' domain containing 2"
	"ILMN_1247148" "0.0584616" "1.28e-03" "-5.23" "-0.85135" "-1.54" "Rbm45" "RNA binding motif protein 45"
	"ILMN_1247864" "0.05850446" "1.28e-03" "5.23" "-0.85319" "7.07e-01" "Inip" "INTS3 and NABP interacting protein"
	"ILMN_2443425" "0.05862244" "1.28e-03" "-5.23" "-0.85703" "-1.03" "Ubr1" "ubiquitin protein ligase E3 component n-recognin 1"
	"ILMN_2650439" "0.05862244" "1.28e-03" "5.23" "-0.85761" "6.78e-01" "Galnt1" "UDP-N-acetyl-alpha-D-galactosamine:polypeptide N-acetylgalactosaminyltransferase 1"
	"ILMN_3162570" "0.05862244" "1.29e-03" "5.22" "-0.85852" "6.47e-01" "Gnptab" "N-acetylglucosamine-1-phosphate transferase, alpha and beta subunits"
	"ILMN_2628488" "0.05876202" "1.29e-03" "-5.22" "-0.86213" "-6.61e-01" "Pick1" "protein interacting with C kinase 1"
	"ILMN_2704840" "0.05897719" "1.30e-03" "-5.22" "-0.86712" "-4.21e-01" "" ""
	"ILMN_2620583" "0.05937715" "1.31e-03" "-5.21" "-0.87544" "-5.85e-01" "" ""
	"ILMN_1219009" "0.0596632" "1.32e-03" "-5.20" "-0.88291" "-6.42e-01" "" ""
	"ILMN_1235347" "0.0596632" "1.32e-03" "5.20" "-0.88409" "7.88e-01" "Pgap2" "post-GPI attachment to proteins 2"
	"ILMN_2533143" "0.0596632" "1.32e-03" "5.20" "-0.88544" "7.49e-01" "" ""
	"ILMN_2699665" "0.0596632" "1.32e-03" "-5.20" "-0.88564" "-1.44" "" ""
	"ILMN_2500300" "0.0596632" "1.32e-03" "5.20" "-0.88593" "1.28" "Slc7a11" "solute carrier family 7 (cationic amino acid transporter, y+ system), member 11"
	"ILMN_1251856" "0.0596632" "1.32e-03" "5.20" "-0.88689" "1.18" "" ""
	"ILMN_2634317" "0.0598893" "1.33e-03" "-5.20" "-0.89208" "-5.42e-01" "Slc1a3" "solute carrier family 1 (glial high affinity glutamate transporter), member 3"
	"ILMN_1228568" "0.0598893" "1.33e-03" "-5.19" "-0.89305" "-9.04e-01" "Irf2bp1" "interferon regulatory factor 2 binding protein 1"
	"ILMN_2674281" "0.05991286" "1.33e-03" "-5.19" "-0.89451" "-5.18e-01" "" ""
	"ILMN_1248210" "0.06002352" "1.33e-03" "5.19" "-0.89753" "6.54e-01" "Ebna1bp2" "EBNA1 binding protein 2"
	"ILMN_1236135" "0.06019413" "1.34e-03" "5.19" "-0.90163" "6.50e-01" "Rad51ap1" "RAD51 associated protein 1"
	"ILMN_2627920" "0.06019413" "1.34e-03" "5.19" "-0.9029" "5.73e-01" "Lpcat2" "lysophosphatidylcholine acyltransferase 2"
	"ILMN_1247395" "0.06019413" "1.34e-03" "5.19" "-0.9037" "9.36e-01" "Usp53" "ubiquitin specific peptidase 53"
	"ILMN_1237323" "0.06027614" "1.34e-03" "-5.18" "-0.9062" "-5.63e-01" "Lman2l" "lectin, mannose-binding 2-like"
	"ILMN_1236799" "0.06040153" "1.35e-03" "-5.18" "-0.90947" "-4.59e-01" "" ""
	"ILMN_2605630" "0.06064186" "1.36e-03" "-5.18" "-0.91478" "-5.08e-01" "" ""
	"ILMN_1233522" "0.06065515" "1.36e-03" "-5.18" "-0.91605" "-6.21e-01" "Tnpo2" "transportin 2 (importin 3, karyopherin beta 2b)"
	"ILMN_2440194" "0.06087861" "1.36e-03" "5.17" "-0.92156" "1.21" "" ""
	"ILMN_2638155" "0.06087861" "1.37e-03" "5.17" "-0.92274" "1.37" "" ""
	"ILMN_2688306" "0.06087861" "1.37e-03" "-5.17" "-0.92373" "-4.39e-01" "Rbl1" "retinoblastoma-like 1 (p107)"
	"ILMN_1255148" "0.06087861" "1.37e-03" "5.17" "-0.9248" "4.19e-01" "H13" "histocompatibility 13"
	"ILMN_1218814" "0.06087861" "1.37e-03" "5.17" "-0.92553" "4.88e-01" "Cluap1" "clusterin associated protein 1"
	"ILMN_1239632" "0.06087861" "1.37e-03" "-5.17" "-0.92618" "-6.20e-01" "" ""
	"ILMN_2701271" "0.06121292" "1.38e-03" "5.16" "-0.93352" "7.07e-01" "Plscr1" "phospholipid scramblase 1"
	"ILMN_2687547" "0.06121292" "1.38e-03" "-5.16" "-0.93413" "-8.38e-01" "Sdpr" "serum deprivation response"
	"ILMN_1247358" "0.06127802" "1.38e-03" "-5.16" "-0.93629" "-5.02e-01" "Col26a1" "collagen, type XXVI, alpha 1"
	"ILMN_2708626" "0.0612799" "1.38e-03" "-5.16" "-0.93735" "-7.48e-01" "Sned1" "sushi, nidogen and EGF-like domains 1"
	"ILMN_1246496" "0.06152825" "1.39e-03" "5.15" "-0.94272" "1.53" "Mapk1ip1l" "mitogen-activated protein kinase 1 interacting protein 1-like"
	"ILMN_2723755" "0.0615485" "1.39e-03" "5.15" "-0.9441" "4.96e-01" "Dlgap4" "discs, large homolog-associated protein 4 (Drosophila)"
	"ILMN_2758070" "0.06166089" "1.40e-03" "-5.15" "-0.94708" "-4.28e-01" "Rtn1" "reticulon 1"
	"ILMN_1225825" "0.06168724" "1.40e-03" "5.15" "-0.94856" "4.73e-01" "Plac9a" "placenta specific 9a"
	"ILMN_2417540" "0.06187646" "1.40e-03" "5.14" "-0.95287" "1.35" "Zcchc6" "zinc finger, CCHC domain containing 6"
	"ILMN_2588521" "0.06205346" "1.41e-03" "-5.14" "-0.95697" "-5.32e-01" "Scyl3" "SCY1-like 3 (S. cerevisiae)"
	"ILMN_1221218" "0.06208169" "1.41e-03" "-5.14" "-0.95847" "-5.76e-01" "Msi2" "musashi RNA-binding protein 2"
	"ILMN_1242680" "0.06238742" "1.42e-03" "5.13" "-0.96477" "8.00e-01" "Haus5" "HAUS augmin-like complex, subunit 5"
	"ILMN_2727777" "0.0628478" "1.43e-03" "-5.13" "-0.97394" "-4.93e-01" "Slc24a3" "solute carrier family 24 (sodium/potassium/calcium exchanger), member 3"
	"ILMN_1221719" "0.0628478" "1.43e-03" "-5.13" "-0.97471" "-6.66e-01" "Bscl2" "Berardinelli-Seip congenital lipodystrophy 2 homolog (seipin)"
	"ILMN_2630730" "0.06296169" "1.44e-03" "-5.12" "-0.97942" "-4.65e-01" "Sf3a1" "splicing factor 3a, subunit 1"
	"ILMN_2693956" "0.06296169" "1.44e-03" "-5.12" "-0.97949" "-4.82e-01" "Slc25a39" "solute carrier family 25, member 39"
	"ILMN_1231877" "0.06296169" "1.44e-03" "5.12" "-0.9797" "1.34" "Armc10" "armadillo repeat containing 10"
	"ILMN_1217023" "0.0631311" "1.44e-03" "5.12" "-0.9836" "5.12e-01" "Asxl3" "additional sex combs like 3 (Drosophila)"
	"ILMN_2747196" "0.06316751" "1.45e-03" "-5.12" "-0.98546" "-7.72e-01" "Cd82" "CD82 antigen"
	"ILMN_1228414" "0.06316751" "1.45e-03" "-5.11" "-0.98695" "-5.35e-01" "Smad2" "SMAD family member 2"
	"ILMN_1245964" "0.06316751" "1.45e-03" "-5.11" "-0.98743" "-5.35e-01" "Abcg1" "ATP-binding cassette, sub-family G (WHITE), member 1"
	"ILMN_2507890" "0.06316751" "1.45e-03" "5.11" "-0.98825" "8.84e-01" "Ddx27" "DEAD (Asp-Glu-Ala-Asp) box polypeptide 27"
	"ILMN_1259931" "0.06337909" "1.46e-03" "-5.11" "-0.99285" "-8.80e-01" "Cyp26b1" "cytochrome P450, family 26, subfamily b, polypeptide 1"
	"ILMN_2443959" "0.06385886" "1.47e-03" "5.10" "-1.00197" "5.52e-01" "Cdkn2d" "cyclin-dependent kinase inhibitor 2D (p19, inhibits CDK4)"
	"ILMN_2438212" "0.06401796" "1.47e-03" "5.10" "-1.00565" "8.93e-01" "Zfp131" "zinc finger protein 131"
	"ILMN_1224635" "0.06406043" "1.48e-03" "-5.10" "-1.00762" "-6.96e-01" "Fkbp11" "FK506 binding protein 11"
	"ILMN_1259901" "0.06406043" "1.48e-03" "5.10" "-1.00837" "5.54e-01" "Them4" "thioesterase superfamily member 4"
	"ILMN_2770368" "0.06432777" "1.49e-03" "5.09" "-1.01385" "5.10e-01" "Kcnj11" "potassium inwardly rectifying channel, subfamily J, member 11"
	"ILMN_2620520" "0.0646496" "1.49e-03" "-5.09" "-1.02053" "-6.43e-01" "Smug1" "single-strand selective monofunctional uracil DNA glycosylase"
	"ILMN_2501670" "0.0646496" "1.50e-03" "5.09" "-1.02122" "6.37e-01" "" ""
	"ILMN_2615431" "0.06487744" "1.50e-03" "-5.08" "-1.026" "-5.84e-01" "Tril" "TLR4 interactor with leucine-rich repeats"
	"ILMN_2685223" "0.06489937" "1.51e-03" "5.08" "-1.02811" "7.72e-01" "N4bp3" "NEDD4 binding protein 3"
	"ILMN_2687403" "0.06489937" "1.51e-03" "-5.08" "-1.02915" "-1.03" "Fcgr3" "Fc receptor, IgG, low affinity III"
	"ILMN_1250128" "0.06489937" "1.51e-03" "5.08" "-1.02935" "7.74e-01" "Cdpf1" "cysteine rich, DPF motif domain containing 1"
	"ILMN_1234749" "0.06516281" "1.51e-03" "-5.07" "-1.0347" "-4.10e-01" "" ""
	"ILMN_2615641" "0.06535085" "1.52e-03" "5.07" "-1.0388" "7.09e-01" "Cyhr1" "cysteine and histidine rich 1"
	"ILMN_2775767" "0.0654235" "1.53e-03" "5.07" "-1.04197" "9.75e-01" "" ""
	"ILMN_2620078" "0.0654235" "1.53e-03" "5.07" "-1.04198" "6.69e-01" "Dap3" "death associated protein 3"
	"ILMN_2653696" "0.06546002" "1.53e-03" "5.07" "-1.04357" "8.63e-01" "Abcd3" "ATP-binding cassette, sub-family D (ALD), member 3"
	"ILMN_1253189" "0.06576218" "1.54e-03" "-5.06" "-1.04951" "-8.01e-01" "" ""
	"ILMN_1251418" "0.0658044" "1.54e-03" "5.06" "-1.05155" "7.20e-01" "Fam204a" "family with sequence similarity 204, member A"
	"ILMN_1220185" "0.0658044" "1.54e-03" "-5.06" "-1.05218" "-1.27" "Ltbp3" "latent transforming growth factor beta binding protein 3"
	"ILMN_1254631" "0.06591899" "1.54e-03" "-5.06" "-1.05504" "-4.67e-01" "" ""
	"ILMN_2497675" "0.06601844" "1.55e-03" "5.06" "-1.05764" "5.98e-01" "" ""
	"ILMN_2497945" "0.06605501" "1.55e-03" "5.05" "-1.05922" "7.86e-01" "Elac1" "elaC homolog 1 (E. coli)"
	"ILMN_1213331" "0.06612229" "1.55e-03" "-5.05" "-1.0613" "-4.69e-01" "" ""
	"ILMN_2717187" "0.06616061" "1.55e-03" "5.05" "-1.06291" "9.73e-01" "Cdc20" "cell division cycle 20"
	"ILMN_2596259" "0.06622194" "1.56e-03" "5.05" "-1.06489" "4.35e-01" "Rtfdc1" "replication termination factor 2 domain containing 1"
	"ILMN_1260154" "0.06629907" "1.56e-03" "5.05" "-1.06712" "4.64e-01" "A330027G23Rik" "RIKEN cDNA A330027G23 gene"
	"ILMN_2751215" "0.06649739" "1.57e-03" "5.04" "-1.07132" "5.04e-01" "Tor1aip1" "torsin A interacting protein 1"
	"ILMN_1219212" "0.06669181" "1.57e-03" "5.04" "-1.07544" "5.28e-01" "Slc30a10" "solute carrier family 30, member 10"
	"ILMN_1234726" "0.06677105" "1.58e-03" "-5.04" "-1.07769" "-1.59" "" ""
	"ILMN_2670517" "0.06687549" "1.58e-03" "-5.04" "-1.08078" "-5.31e-01" "Fntb" "farnesyltransferase, CAAX box, beta"
	"ILMN_2418503" "0.06687549" "1.58e-03" "5.04" "-1.08133" "8.01e-01" "" ""
	"ILMN_1244036" "0.06725711" "1.59e-03" "-5.03" "-1.08843" "-4.51e-01" "Mss51" "MSS51 mitochondrial translational activator"
	"ILMN_1244629" "0.06754453" "1.60e-03" "5.02" "-1.09399" "5.01e-01" "Cenpe" "centromere protein E"
	"ILMN_1220309" "0.06765436" "1.60e-03" "5.02" "-1.09671" "1.01" "" ""
	"ILMN_2706393" "0.06790009" "1.61e-03" "5.02" "-1.10159" "5.81e-01" "Siah1b" "seven in absentia 1B"
	"ILMN_1250030" "0.0679964" "1.62e-03" "5.02" "-1.10409" "7.98e-01" "Cdc42ep1" "CDC42 effector protein (Rho GTPase binding) 1"
	"ILMN_2608238" "0.06800277" "1.62e-03" "-5.01" "-1.10689" "-6.54e-01" "Dnaja3" "DnaJ (Hsp40) homolog, subfamily A, member 3"
	"ILMN_2715585" "0.06800277" "1.62e-03" "-5.01" "-1.10694" "-6.43e-01" "Cyp20a1" "cytochrome P450, family 20, subfamily a, polypeptide 1"
	"ILMN_1224237" "0.06800277" "1.62e-03" "5.01" "-1.1071" "1.60" "" ""
	"ILMN_1217241" "0.06814669" "1.63e-03" "-5.01" "-1.11034" "-9.07e-01" "Klhl25" "kelch-like 25"
	"ILMN_2769772" "0.06821546" "1.63e-03" "5.01" "-1.11239" "7.76e-01" "Pik3ip1" "phosphoinositide-3-kinase interacting protein 1"
	"ILMN_1226796" "0.06836881" "1.63e-03" "-5.01" "-1.11611" "-7.84e-01" "Macrod2" "MACRO domain containing 2"
	"ILMN_2543507" "0.06836881" "1.64e-03" "5.00" "-1.11759" "1.50" "1190007I07Rik" "RIKEN cDNA 1190007I07 gene"
	"ILMN_2642525" "0.06836881" "1.64e-03" "5.00" "-1.11771" "7.82e-01" "Rwdd1" "RWD domain containing 1"
	"ILMN_1246160" "0.06837533" "1.64e-03" "-5.00" "-1.11971" "-4.29e-01" "St3gal4" "ST3 beta-galactoside alpha-2,3-sialyltransferase 4"
	"ILMN_1241503" "0.06837533" "1.64e-03" "-5.00" "-1.11974" "-7.25e-01" "Serinc4" "serine incorporator 4"
	"ILMN_2636403" "0.0688054" "1.65e-03" "5.00" "-1.12745" "9.82e-01" "Csrnp1" "cysteine-serine-rich nuclear protein 1"
	"ILMN_1233000" "0.06887273" "1.65e-03" "4.99" "-1.12946" "4.08e-01" "" ""
	"ILMN_2514369" "0.06891982" "1.66e-03" "4.99" "-1.13151" "1.59" "Cxadr" "coxsackie virus and adenovirus receptor"
	"ILMN_1220774" "0.06891982" "1.66e-03" "-4.99" "-1.13212" "-5.47e-01" "" ""
	"ILMN_2742075" "0.06899342" "1.66e-03" "-4.99" "-1.13423" "-5.63e-01" "Cd14" "CD14 antigen"
	"ILMN_2668536" "0.06905505" "1.66e-03" "-4.99" "-1.13622" "-8.94e-01" "Efcab14" "EF-hand calcium binding domain 14"
	"ILMN_2470360" "0.06905505" "1.67e-03" "-4.99" "-1.1371" "-6.95e-01" "" ""
	"ILMN_1245089" "0.06918832" "1.67e-03" "4.98" "-1.14227" "1.17" "Tle1" "transducin-like enhancer of split 1, homolog of Drosophila E(spl)"
	"ILMN_2746887" "0.06918832" "1.68e-03" "4.98" "-1.1434" "6.53e-01" "Lhfp" "lipoma HMGIC fusion partner"
	"ILMN_1254130" "0.06918832" "1.68e-03" "-4.98" "-1.14385" "-2.15" "" ""
	"ILMN_1243212" "0.06918832" "1.68e-03" "4.98" "-1.14445" "2.54" "Sparc" "secreted acidic cysteine rich glycoprotein"
	"ILMN_1224539" "0.06918832" "1.68e-03" "4.98" "-1.14466" "7.73e-01" "Clmp" "CXADR-like membrane protein"
	"ILMN_1214826" "0.06918832" "1.68e-03" "-4.98" "-1.1456" "-5.75e-01" "" ""
	"ILMN_2478017" "0.06918832" "1.68e-03" "4.98" "-1.14585" "4.94e-01" "" ""
	"ILMN_1252490" "0.06980824" "1.70e-03" "-4.97" "-1.1564" "-6.50e-01" "U2surp" "U2 snRNP-associated SURP domain containing"
	"ILMN_1238741" "0.0698866" "1.70e-03" "4.97" "-1.15856" "8.88e-01" "Commd2" "COMM domain containing 2"
	"ILMN_2663741" "0.06999119" "1.70e-03" "-4.97" "-1.16112" "-5.72e-01" "Ankmy2" "ankyrin repeat and MYND domain containing 2"
	"ILMN_2501267" "0.07008772" "1.71e-03" "4.97" "-1.16355" "6.78e-01" "Tmc7" "transmembrane channel-like gene family 7"
	"ILMN_1259512" "0.07010101" "1.71e-03" "4.96" "-1.16618" "4.42e-01" "" ""
	"ILMN_2681001" "0.07010101" "1.71e-03" "4.96" "-1.16636" "6.89e-01" "Slc25a47" "solute carrier family 25, member 47"
	"ILMN_2630827" "0.07010101" "1.71e-03" "4.96" "-1.16791" "5.77e-01" "Fam63a" "family with sequence similarity 63, member A"
	"ILMN_2769718" "0.07010101" "1.71e-03" "4.96" "-1.16829" "6.99e-01" "Tk1" "thymidine kinase 1"
	"ILMN_2616196" "0.07010101" "1.72e-03" "4.96" "-1.16848" "8.26e-01" "Sox11" "SRY (sex determining region Y)-box 11"
	"ILMN_1240505" "0.07021056" "1.72e-03" "4.96" "-1.1711" "1.34" "" ""
	"ILMN_2549473" "0.07052473" "1.73e-03" "4.96" "-1.17685" "4.13e-01" "" ""
	"ILMN_2673211" "0.07053675" "1.73e-03" "-4.95" "-1.17797" "-6.89e-01" "Pfn1" "profilin 1"
	"ILMN_2684515" "0.07065159" "1.74e-03" "-4.95" "-1.18195" "-4.94e-01" "Srpk3" "serine/arginine-rich protein specific kinase 3"
	"ILMN_2470518" "0.07065159" "1.74e-03" "4.95" "-1.18217" "9.28e-01" "Zic2" "zinc finger protein of the cerebellum 2"
	"ILMN_1246298" "0.07065159" "1.74e-03" "4.95" "-1.18254" "6.73e-01" "Atp8a1" "ATPase, aminophospholipid transporter (APLT), class I, type 8A, member 1"
	"ILMN_2549353" "0.07087685" "1.74e-03" "4.95" "-1.18691" "4.22e-01" "" ""
	"ILMN_1232972" "0.07113026" "1.75e-03" "4.94" "-1.19168" "6.18e-01" "Stk19" "serine/threonine kinase 19"
	"ILMN_3163535" "0.0711682" "1.76e-03" "4.94" "-1.19319" "6.55e-01" "Zfp277" "zinc finger protein 277"
	"ILMN_2753362" "0.07116866" "1.76e-03" "-4.94" "-1.19414" "-4.52e-01" "Tardbp" "TAR DNA binding protein"
	"ILMN_1247753" "0.07141067" "1.76e-03" "4.94" "-1.19873" "9.12e-01" "Ppap2b" "phosphatidic acid phosphatase type 2B"
	"ILMN_2643455" "0.07153688" "1.77e-03" "4.93" "-1.20156" "4.97e-01" "Trabd" "TraB domain containing"
	"ILMN_1246270" "0.07154398" "1.77e-03" "4.93" "-1.2026" "5.59e-01" "Gins2" "GINS complex subunit 2 (Psf2 homolog)"
	"ILMN_2466718" "0.07173676" "1.78e-03" "-4.93" "-1.2072" "-5.45e-01" "" ""
	"ILMN_1259149" "0.07173676" "1.78e-03" "-4.93" "-1.20736" "-4.30e-01" "" ""
	"ILMN_2594202" "0.07204445" "1.79e-03" "4.93" "-1.21289" "2.34" "" ""
	"ILMN_1229256" "0.07214347" "1.79e-03" "-4.92" "-1.2153" "-1.67" "Bzrap1" "benzodiazepine receptor associated protein 1"
	"ILMN_2626235" "0.07215766" "1.79e-03" "-4.92" "-1.21644" "-4.43e-01" "Lgals4" "lectin, galactose binding, soluble 4"
	"ILMN_1232776" "0.07239713" "1.80e-03" "4.92" "-1.22094" "8.93e-01" "Mrpl11" "mitochondrial ribosomal protein L11"
	"ILMN_1248415" "0.07259401" "1.81e-03" "4.92" "-1.22479" "5.50e-01" "Tgoln1" "trans-golgi network protein"
	"ILMN_2754954" "0.07264296" "1.81e-03" "-4.91" "-1.22644" "-7.78e-01" "Mpp3" "membrane protein, palmitoylated 3 (MAGUK p55 subfamily member 3)"
	"ILMN_2589785" "0.07265514" "1.81e-03" "-4.91" "-1.22754" "-4.56e-01" "Cnn3" "calponin 3, acidic"
	"ILMN_2481117" "0.07314068" "1.83e-03" "-4.91" "-1.23564" "-7.99e-01" "" ""
	"ILMN_1251729" "0.07316137" "1.83e-03" "-4.91" "-1.23687" "-4.89e-01" "Nfe2l1" "nuclear factor, erythroid derived 2,-like 1"
	"ILMN_2436957" "0.07332052" "1.84e-03" "4.90" "-1.24145" "9.93e-01" "" ""
	"ILMN_2673505" "0.07332052" "1.84e-03" "4.90" "-1.2416" "5.21e-01" "" ""
	"ILMN_1228105" "0.07332052" "1.84e-03" "-4.90" "-1.24197" "-4.73e-01" "Sox10" "SRY (sex determining region Y)-box 10"
	"ILMN_2693858" "0.07334374" "1.84e-03" "4.90" "-1.24323" "5.78e-01" "Tmem254a" "transmembrane protein 254a"
	"ILMN_2531100" "0.0734214" "1.84e-03" "-4.90" "-1.24529" "-1.11" "" ""
	"ILMN_2439449" "0.07355761" "1.85e-03" "4.90" "-1.24821" "5.80e-01" "Rnf38" "ring finger protein 38"
	"ILMN_2423789" "0.07358928" "1.85e-03" "-4.90" "-1.24959" "-6.84e-01" "Sae1" "SUMO1 activating enzyme subunit 1"
	"ILMN_2619455" "0.07363204" "1.85e-03" "4.89" "-1.25171" "1.04" "" ""
	"ILMN_2746704" "0.07363204" "1.85e-03" "4.89" "-1.25205" "4.65e-01" "Smim20" "small integral membrane protein 20"
	"ILMN_1228750" "0.07372315" "1.86e-03" "4.89" "-1.25429" "7.12e-01" "Zbtb45" "zinc finger and BTB domain containing 45"
	"ILMN_1225917" "0.07374404" "1.86e-03" "4.89" "-1.25551" "4.12e-01" "Mvp" "major vault protein"
	"ILMN_1244272" "0.07493876" "1.89e-03" "-4.88" "-1.27372" "-4.31e-01" "Epb4.1l3" "erythrocyte protein band 4.1-like 3"
	"ILMN_2760417" "0.07504843" "1.90e-03" "4.87" "-1.27621" "8.83e-01" "" ""
	"ILMN_1229997" "0.07508166" "1.90e-03" "-4.87" "-1.27815" "-6.50e-01" "Dip2b" "DIP2 disco-interacting protein 2 homolog B (Drosophila)"
	"ILMN_1240723" "0.07508166" "1.90e-03" "4.87" "-1.27909" "6.08e-01" "" ""
	"ILMN_2480774" "0.07508166" "1.90e-03" "4.87" "-1.27967" "5.42e-01" "" ""
	"ILMN_1213244" "0.07508166" "1.91e-03" "4.87" "-1.28216" "4.27e-01" "Ddrgk1" "DDRGK domain containing 1"
	"ILMN_2506034" "0.07508166" "1.91e-03" "-4.87" "-1.2825" "-5.46e-01" "" ""
	"ILMN_2776764" "0.07508166" "1.91e-03" "4.87" "-1.28341" "6.24e-01" "Chmp4b" "charged multivesicular body protein 4B"
	"ILMN_2696066" "0.07508166" "1.91e-03" "4.87" "-1.28385" "6.62e-01" "" ""
	"ILMN_2492961" "0.07508166" "1.91e-03" "4.87" "-1.28423" "5.96e-01" "Dtd2" "D-tyrosyl-tRNA deacylase 2"
	"ILMN_2521340" "0.07508166" "1.91e-03" "-4.87" "-1.28488" "-8.49e-01" "Trhr" "thyrotropin releasing hormone receptor"
	"ILMN_2603559" "0.07509519" "1.92e-03" "4.86" "-1.28739" "5.33e-01" "Aggf1" "angiogenic factor with G patch and FHA domains 1"
	"ILMN_1214261" "0.07509519" "1.92e-03" "4.86" "-1.28758" "5.19e-01" "Fancc" "Fanconi anemia, complementation group C"
	"ILMN_1225908" "0.07509519" "1.92e-03" "-4.86" "-1.28779" "-6.20e-01" "Tmco1" "transmembrane and coiled-coil domains 1"
	"ILMN_1222313" "0.07513694" "1.92e-03" "4.86" "-1.28929" "9.11e-01" "Hist1h4f" "histone cluster 1, H4f"
	"ILMN_2600315" "0.07514513" "1.92e-03" "4.86" "-1.29071" "1.26" "Ercc8" "excision repaiross-complementing rodent repair deficiency, complementation group 8"
	"ILMN_1259816" "0.07514513" "1.92e-03" "-4.86" "-1.29121" "-1.09" "" ""
	"ILMN_2641946" "0.07519833" "1.93e-03" "4.86" "-1.29353" "9.41e-01" "Rtel1" "regulator of telomere elongation helicase 1"
	"ILMN_2626190" "0.07519833" "1.93e-03" "-4.86" "-1.29378" "-5.71e-01" "N4bp2" "NEDD4 binding protein 2"
	"ILMN_1238360" "0.07519868" "1.93e-03" "4.86" "-1.29503" "4.17e-01" "" ""
	"ILMN_2430887" "0.07519868" "1.93e-03" "4.86" "-1.29558" "7.39e-01" "Asb1" "ankyrin repeat and SOCS box-containing 1"
	"ILMN_2440789" "0.07533376" "1.94e-03" "4.85" "-1.29841" "7.00e-01" "Zfp330" "zinc finger protein 330"
	"ILMN_1234322" "0.07560633" "1.95e-03" "4.85" "-1.30396" "8.16e-01" "Mageh1" "melanoma antigen, family H, 1"
	"ILMN_1253387" "0.07560633" "1.95e-03" "-4.85" "-1.30409" "-6.32e-01" "Klf5" "Kruppel-like factor 5"
	"ILMN_1225769" "0.07589314" "1.95e-03" "-4.85" "-1.30906" "-1.31" "" ""
	"ILMN_1245672" "0.07596084" "1.96e-03" "4.84" "-1.31092" "5.86e-01" "Kdm3a" "lysine (K)-specific demethylase 3A"
	"ILMN_1250195" "0.07623442" "1.97e-03" "-4.84" "-1.31593" "-8.89e-01" "Ndrg1" "N-myc downstream regulated gene 1"
	"ILMN_2609495" "0.07623442" "1.97e-03" "4.84" "-1.31657" "6.73e-01" "Alg9" "asparagine-linked glycosylation 9 (alpha 1,2 mannosyltransferase)"
	"ILMN_2602257" "0.07652483" "1.98e-03" "4.84" "-1.32156" "1.41" "Tmem68" "transmembrane protein 68"
	"ILMN_1224559" "0.07665497" "1.98e-03" "4.83" "-1.32428" "5.28e-01" "" ""
	"ILMN_2624385" "0.0773216" "2.00e-03" "4.83" "-1.33449" "6.32e-01" "Use1" "unconventional SNARE in the ER 1 homolog (S. cerevisiae)"
	"ILMN_2766622" "0.07744137" "2.01e-03" "-4.82" "-1.3371" "-5.44e-01" "Dlg3" "discs, large homolog 3 (Drosophila)"
	"ILMN_1223624" "0.07744137" "2.01e-03" "4.82" "-1.33793" "5.32e-01" "Hras" "Harvey rat sarcoma virus oncogene"
	"ILMN_2587783" "0.07819894" "2.03e-03" "4.81" "-1.3493" "6.06e-01" "Syngr1" "synaptogyrin 1"
	"ILMN_2679276" "0.07827978" "2.03e-03" "-4.81" "-1.3513" "-4.67e-01" "Il19" "interleukin 19"
	"ILMN_1236679" "0.07841187" "2.04e-03" "4.81" "-1.354" "5.53e-01" "" ""
	"ILMN_1220172" "0.07848732" "2.04e-03" "-4.81" "-1.35607" "-5.93e-01" "" ""
	"ILMN_2449725" "0.07848732" "2.05e-03" "4.81" "-1.35817" "4.13e-01" "1810043G02Rik" "RIKEN cDNA 1810043G02 gene"
	"ILMN_2708877" "0.07848732" "2.05e-03" "-4.81" "-1.35846" "-6.01e-01" "Plekha1" "pleckstrin homology domain containing, family A (phosphoinositide binding specific) member 1"
	"ILMN_1213376" "0.07848732" "2.05e-03" "4.81" "-1.35858" "1.25" "Cfl1" "cofilin 1, non-muscle"
	"ILMN_1240662" "0.07870755" "2.05e-03" "-4.80" "-1.36248" "-5.54e-01" "Lix1" "limb expression 1 homolog (chicken)"
	"ILMN_1258677" "0.0787552" "2.06e-03" "4.80" "-1.36482" "7.86e-01" "Uhrf1bp1l" "UHRF1 (ICBP90) binding protein 1-like"
	"ILMN_2449150" "0.0787552" "2.06e-03" "4.80" "-1.3649" "9.80e-01" "Map4k2" "mitogen-activated protein kinase kinase kinase kinase 2"
	"ILMN_2632519" "0.07920699" "2.07e-03" "-4.79" "-1.37193" "-5.42e-01" "" ""
	"ILMN_1256989" "0.07941977" "2.08e-03" "4.79" "-1.37586" "6.86e-01" "Hist1h4j" "histone cluster 1, H4j"
	"ILMN_1243314" "0.07941977" "2.08e-03" "-4.79" "-1.37658" "-1.92" "" ""
	"ILMN_1254993" "0.07970278" "2.09e-03" "4.79" "-1.38129" "4.85e-01" "Kif21b" "kinesin family member 21B"
	"ILMN_1241128" "0.07974806" "2.09e-03" "-4.79" "-1.38278" "-4.26e-01" "Calcoco1" "calcium binding and coiled coil domain 1"
	"ILMN_1227068" "0.07984676" "2.10e-03" "4.78" "-1.38579" "5.84e-01" "Ppp2r5a" "protein phosphatase 2, regulatory subunit B', alpha"
	"ILMN_2746107" "0.07984676" "2.10e-03" "-4.78" "-1.38779" "-6.19e-01" "Tmem127" "transmembrane protein 127"
	"ILMN_2427592" "0.07984676" "2.10e-03" "-4.78" "-1.38833" "-4.22e-01" "" ""
	"ILMN_1230427" "0.07984676" "2.10e-03" "4.78" "-1.38852" "6.41e-01" "" ""
	"ILMN_1221295" "0.07984676" "2.11e-03" "-4.78" "-1.38934" "-5.24e-01" "Gria1" "glutamate receptor, ionotropic, AMPA1 (alpha 1)"
	"ILMN_2589999" "0.07984676" "2.11e-03" "-4.78" "-1.38937" "-4.84e-01" "Arl8b" "ADP-ribosylation factor-like 8B"
	"ILMN_1249547" "0.08014083" "2.12e-03" "4.78" "-1.3942" "5.01e-01" "Zfp292" "zinc finger protein 292"
	"ILMN_1249210" "0.08020026" "2.12e-03" "4.78" "-1.39606" "6.96e-01" "Asb3" "ankyrin repeat and SOCS box-containing 3"
	"ILMN_2473737" "0.08020026" "2.12e-03" "-4.77" "-1.39674" "-5.80e-01" "" ""
	"ILMN_1243749" "0.08028188" "2.12e-03" "4.77" "-1.39871" "4.90e-01" "Tmem245" "transmembrane protein 245"
	"ILMN_1240161" "0.08083277" "2.14e-03" "4.77" "-1.40694" "5.95e-01" "Gns" "glucosamine (N-acetyl)-6-sulfatase"
	"ILMN_2457835" "0.08118525" "2.15e-03" "-4.76" "-1.41401" "-6.07e-01" "Sin3b" "transcriptional regulator, SIN3B (yeast)"
	"ILMN_1220311" "0.08118525" "2.16e-03" "4.76" "-1.41414" "3.66e-01" "Vrk2" "vaccinia related kinase 2"
	"ILMN_2604891" "0.08118525" "2.16e-03" "-4.76" "-1.41423" "-9.12e-01" "Car11" "carbonic anhydrase 11"
	"ILMN_1233348" "0.08148026" "2.16e-03" "4.76" "-1.419" "1.05" "Cxxc5" "CXXC finger 5"
	"ILMN_2690540" "0.08178653" "2.18e-03" "4.75" "-1.42439" "1.29" "Fstl5" "follistatin-like 5"
	"ILMN_2477679" "0.08178653" "2.18e-03" "4.75" "-1.42477" "5.79e-01" "" ""
	"ILMN_1213183" "0.08191543" "2.18e-03" "4.75" "-1.42777" "3.96e-01" "" ""
	"ILMN_2488360" "0.08191543" "2.18e-03" "4.75" "-1.4282" "6.08e-01" "Ski" "ski sarcoma viral oncogene homolog (avian)"
	"ILMN_2421925" "0.08192607" "2.19e-03" "-4.75" "-1.4292" "-1.59" "Wdfy1" "WD repeat and FYVE domain containing 1"
	"ILMN_2435360" "0.081947" "2.19e-03" "-4.75" "-1.43034" "-3.63e-01" "Myocd" "myocardin"
	"ILMN_1230176" "0.08201632" "2.19e-03" "4.75" "-1.43211" "7.82e-01" "1810032O08Rik" "RIKEN cDNA 1810032O08 gene"
	"ILMN_2755402" "0.08222733" "2.20e-03" "-4.74" "-1.43574" "-6.87e-01" "Ppp2r4" "protein phosphatase 2A activator, regulatory subunit B"
	"ILMN_2744217" "0.08243958" "2.21e-03" "-4.74" "-1.43937" "-5.30e-01" "Spag5" "sperm associated antigen 5"
	"ILMN_1253453" "0.08255008" "2.21e-03" "-4.74" "-1.44168" "-5.88e-01" "" ""
	"ILMN_2599110" "0.08266964" "2.22e-03" "-4.74" "-1.44422" "-3.93e-01" "Uspl1" "ubiquitin specific peptidase like 1"
	"ILMN_2650392" "0.08266964" "2.22e-03" "4.74" "-1.44496" "6.40e-01" "" ""
	"ILMN_1255974" "0.08279948" "2.22e-03" "-4.73" "-1.4475" "-6.74e-01" "Fnbp1" "formin binding protein 1"
	"ILMN_1250704" "0.08282247" "2.23e-03" "4.73" "-1.44866" "4.90e-01" "Rcsd1" "RCSD domain containing 1"
	"ILMN_1215712" "0.08340429" "2.24e-03" "4.73" "-1.45705" "4.28e-01" "" ""
	"ILMN_1248510" "0.08344357" "2.25e-03" "-4.72" "-1.45841" "-6.64e-01" "Soat1" "sterol O-acyltransferase 1"
	"ILMN_1221341" "0.08353522" "2.25e-03" "4.72" "-1.46045" "1.15" "" ""
	"ILMN_2619983" "0.0839644" "2.26e-03" "-4.72" "-1.46682" "-7.51e-01" "Sdc2" "syndecan 2"
	"ILMN_2703082" "0.08399387" "2.27e-03" "-4.72" "-1.46805" "-6.39e-01" "Chd8" "chromodomain helicase DNA binding protein 8"
	"ILMN_1232850" "0.08405847" "2.27e-03" "-4.72" "-1.46992" "-6.71e-01" "Cpne6" "copine VI"
	"ILMN_2695684" "0.08405847" "2.27e-03" "4.71" "-1.47059" "4.27e-01" "" ""
	"ILMN_1240415" "0.08433372" "2.28e-03" "4.71" "-1.47559" "5.29e-01" "" ""
	"ILMN_1250816" "0.08433372" "2.28e-03" "-4.71" "-1.47659" "-7.07e-01" "Apeh" "acylpeptide hydrolase"
	"ILMN_2646574" "0.08433372" "2.28e-03" "4.71" "-1.47682" "5.57e-01" "Siah1b" "seven in absentia 1B"
	"ILMN_1253270" "0.08433372" "2.29e-03" "4.71" "-1.47751" "5.25e-01" "Fam21" "family with sequence similarity 21"
	"ILMN_1223082" "0.08438493" "2.29e-03" "4.71" "-1.47904" "4.30e-01" "" ""
	"ILMN_1239795" "0.08438493" "2.29e-03" "4.71" "-1.47986" "6.03e-01" "Snrpb" "small nuclear ribonucleoprotein B"
	"ILMN_2607786" "0.08453849" "2.30e-03" "-4.70" "-1.48318" "-4.05e-01" "Fads1" "fatty acid desaturase 1"
	"ILMN_1216024" "0.08453849" "2.30e-03" "-4.70" "-1.48373" "-8.50e-01" "" ""
	"ILMN_1230599" "0.08453849" "2.30e-03" "-4.70" "-1.48437" "-7.99e-01" "Adam23" "a disintegrin and metallopeptidase domain 23"
	"ILMN_1213414" "0.08459199" "2.30e-03" "-4.70" "-1.48589" "-5.99e-01" "Gm11449" "predicted gene 11449"
	"ILMN_1216022" "0.08480646" "2.31e-03" "4.70" "-1.48946" "4.71e-01" "Macf1" "microtubule-actin crosslinking factor 1"
	"ILMN_2546887" "0.08497019" "2.32e-03" "4.70" "-1.49311" "6.91e-01" "" ""
	"ILMN_1216452" "0.08497019" "2.32e-03" "4.70" "-1.49323" "1.45" "Hbb-bt" "hemoglobin, beta adult t chain"
	"ILMN_1236131" "0.08511141" "2.33e-03" "4.69" "-1.49586" "8.90e-01" "Mrpl48" "mitochondrial ribosomal protein L48"
	"ILMN_2712923" "0.08515301" "2.33e-03" "4.69" "-1.49723" "5.95e-01" "0610010F05Rik" "RIKEN cDNA 0610010F05 gene"
	"ILMN_1224859" "0.08515406" "2.33e-03" "4.69" "-1.49809" "4.95e-01" "Gimap6" "GTPase, IMAP family member 6"
	"ILMN_2756733" "0.08522715" "2.34e-03" "-4.69" "-1.50048" "-6.18e-01" "Ccdc130" "coiled-coil domain containing 130"
	"ILMN_1225182" "0.08522715" "2.34e-03" "4.69" "-1.50069" "9.34e-01" "Cdca3" "cell division cycle associated 3"
	"ILMN_1226135" "0.08525578" "2.34e-03" "-4.69" "-1.5019" "-4.63e-01" "Ndor1" "NADPH dependent diflavin oxidoreductase 1"
	"ILMN_1227376" "0.08527808" "2.34e-03" "-4.69" "-1.50302" "-8.99e-01" "" ""
	"ILMN_2696714" "0.08547644" "2.35e-03" "-4.69" "-1.50636" "-5.22e-01" "Acaa2" "acetyl-Coenzyme A acyltransferase 2 (mitochondrial 3-oxoacyl-Coenzyme A thiolase)"
	"ILMN_1222071" "0.08571006" "2.36e-03" "-4.68" "-1.51013" "-1.30" "" ""
	"ILMN_1231810" "0.08576628" "2.36e-03" "4.68" "-1.51167" "7.57e-01" "Ube2e1" "ubiquitin-conjugating enzyme E2E 1"
	"ILMN_1212787" "0.08600536" "2.37e-03" "4.68" "-1.51551" "1.26" "Pttg1" "pituitary tumor-transforming gene 1"
	"ILMN_2692050" "0.08603014" "2.37e-03" "4.68" "-1.51665" "4.52e-01" "Rer1" "RER1 retention in endoplasmic reticulum 1 homolog (S. cerevisiae)"
	"ILMN_1238592" "0.08609125" "2.37e-03" "-4.68" "-1.51825" "-4.21e-01" "" ""
	"ILMN_2459541" "0.08632847" "2.38e-03" "-4.67" "-1.52205" "-6.46e-01" "" ""
	"ILMN_1242865" "0.08662848" "2.39e-03" "4.67" "-1.52661" "7.61e-01" "Slc48a1" "solute carrier family 48 (heme transporter), member 1"
	"ILMN_1250338" "0.08664241" "2.39e-03" "4.67" "-1.52762" "4.26e-01" "E130308A19Rik" "RIKEN cDNA E130308A19 gene"
	"ILMN_1233613" "0.08669037" "2.40e-03" "4.67" "-1.52905" "1.09" "Dis3" "DIS3 mitotic control homolog (S. cerevisiae)"
	"ILMN_2588663" "0.08692418" "2.41e-03" "4.66" "-1.53278" "4.11e-01" "Txndc11" "thioredoxin domain containing 11"
	"ILMN_2775285" "0.08747655" "2.42e-03" "4.66" "-1.54043" "8.18e-01" "Fam216a" "family with sequence similarity 216, member A"
	"ILMN_1215353" "0.08760583" "2.43e-03" "4.66" "-1.54285" "7.55e-01" "Ccdc115" "coiled-coil domain containing 115"
	"ILMN_1254935" "0.08780147" "2.44e-03" "4.65" "-1.54608" "1.96" "Mapk1ip1l" "mitogen-activated protein kinase 1 interacting protein 1-like"
	"ILMN_1216273" "0.08816144" "2.45e-03" "4.65" "-1.55131" "4.57e-01" "Bcl7c" "B cell CLL/lymphoma 7C"
	"ILMN_1254405" "0.08825985" "2.45e-03" "4.65" "-1.55334" "3.96e-01" "Lmna" "lamin A"
	"ILMN_1252497" "0.08838058" "2.46e-03" "4.65" "-1.55632" "4.10e-01" "Hn1l" "hematological and neurological expressed 1-like"
	"ILMN_1224942" "0.08838058" "2.46e-03" "-4.65" "-1.55646" "-6.02e-01" "Shmt2" "serine hydroxymethyltransferase 2 (mitochondrial)"
	"ILMN_2716195" "0.08850006" "2.47e-03" "4.64" "-1.55933" "8.39e-01" "Hist1h2bh" "histone cluster 1, H2bh"
	"ILMN_2487421" "0.08850006" "2.47e-03" "4.64" "-1.55966" "6.82e-01" "Prrt3" "proline-rich transmembrane protein 3"
	"ILMN_2480963" "0.08850006" "2.47e-03" "-4.64" "-1.56117" "-4.15e-01" "Mmp24" "matrix metallopeptidase 24"
	"ILMN_2717793" "0.08850006" "2.47e-03" "4.64" "-1.56122" "4.19e-01" "" ""
	"ILMN_2474052" "0.08850963" "2.47e-03" "4.64" "-1.56294" "4.93e-01" "" ""
	"ILMN_1253906" "0.08850963" "2.48e-03" "4.64" "-1.56299" "5.78e-01" "" ""
	"ILMN_2594768" "0.08853671" "2.48e-03" "-4.64" "-1.56414" "-5.65e-01" "Tha1" "threonine aldolase 1"
	"ILMN_2661989" "0.08859492" "2.48e-03" "4.64" "-1.56621" "5.26e-01" "Calb2" "calbindin 2"
	"ILMN_2708107" "0.08859492" "2.48e-03" "-4.64" "-1.5665" "-4.34e-01" "Camk4" "calcium/calmodulin-dependent protein kinase IV"
	"ILMN_2451499" "0.08872824" "2.49e-03" "-4.64" "-1.56894" "-1.10" "" ""
	"ILMN_2459979" "0.08877767" "2.49e-03" "4.63" "-1.57036" "5.18e-01" "" ""
	"ILMN_1227277" "0.08891862" "2.50e-03" "-4.63" "-1.57289" "-3.94e-01" "Ccpg1" "cell cycle progression 1"
	"ILMN_2613469" "0.0894049" "2.51e-03" "4.63" "-1.57957" "8.43e-01" "Psmb5" "proteasome (prosome, macropain) subunit, beta type 5"
	"ILMN_2754492" "0.08945379" "2.52e-03" "4.63" "-1.58098" "4.77e-01" "Mettl13" "methyltransferase like 13"
	"ILMN_2658910" "0.0895742" "2.52e-03" "4.62" "-1.58324" "3.91e-01" "Cxcl12" "chemokine (C-X-C motif) ligand 12"
	"ILMN_1251041" "0.08971241" "2.53e-03" "4.62" "-1.58572" "7.09e-01" "Btrc" "beta-transducin repeat containing protein"
	"ILMN_2657421" "0.09008262" "2.54e-03" "-4.62" "-1.59097" "-6.99e-01" "Phkb" "phosphorylase kinase beta"
	"ILMN_2729870" "0.09010219" "2.54e-03" "-4.62" "-1.59202" "-1.61" "" ""
	"ILMN_2672035" "0.09052436" "2.56e-03" "4.61" "-1.5982" "7.01e-01" "Ccdc115" "coiled-coil domain containing 115"
	"ILMN_1218712" "0.09052436" "2.56e-03" "-4.61" "-1.59946" "-1.44" "" ""
	"ILMN_2507305" "0.09052436" "2.56e-03" "-4.61" "-1.60057" "-4.87e-01" "Spop" "speckle-type POZ protein"
	"ILMN_1230114" "0.09052436" "2.56e-03" "4.61" "-1.60102" "5.64e-01" "Angpt1" "angiopoietin 1"
	"ILMN_1223685" "0.09052436" "2.56e-03" "4.61" "-1.60112" "5.28e-01" "Ttc9c" "tetratricopeptide repeat domain 9C"
	"ILMN_1252784" "0.09090189" "2.58e-03" "-4.61" "-1.60641" "-4.81e-01" "" ""
	"ILMN_1239663" "0.09090687" "2.58e-03" "4.60" "-1.60873" "7.37e-01" "Igf1r" "insulin-like growth factor I receptor"
	"ILMN_1250562" "0.09090687" "2.59e-03" "4.60" "-1.61017" "1.64" "Msmo1" "methylsterol monoxygenase 1"
	"ILMN_1234071" "0.09090687" "2.59e-03" "4.60" "-1.61025" "5.92e-01" "" ""
	"ILMN_2775845" "0.09090687" "2.59e-03" "4.60" "-1.61145" "1.08" "Slc4a4" "solute carrier family 4 (anion exchanger), member 4"
	"ILMN_2513378" "0.09090687" "2.59e-03" "-4.60" "-1.61146" "-4.11e-01" "" ""
	"ILMN_1226999" "0.09090687" "2.59e-03" "-4.60" "-1.61255" "-4.02e-01" "Frmpd4" "FERM and PDZ domain containing 4"
	"ILMN_1227884" "0.09090687" "2.59e-03" "4.60" "-1.61255" "5.23e-01" "" ""
	"ILMN_1231490" "0.09090687" "2.59e-03" "4.60" "-1.61295" "5.88e-01" "" ""
	"ILMN_2420967" "0.09115208" "2.60e-03" "4.60" "-1.61666" "9.36e-01" "" ""
	"ILMN_1228093" "0.09145807" "2.61e-03" "-4.59" "-1.62107" "-4.90e-01" "Arhgap8" "Rho GTPase activating protein 8"
	"ILMN_1241991" "0.09152861" "2.62e-03" "4.59" "-1.62298" "6.73e-01" "Pcdhgb4" "protocadherin gamma subfamily B, 4"
	"ILMN_1258994" "0.09152861" "2.62e-03" "-4.59" "-1.62351" "-6.33e-01" "Slit2" "slit homolog 2 (Drosophila)"
	"ILMN_1224876" "0.09198469" "2.63e-03" "4.59" "-1.62996" "7.99e-01" "" ""
	"ILMN_2770892" "0.09198469" "2.64e-03" "4.59" "-1.63098" "4.49e-01" "Map3k6" "mitogen-activated protein kinase kinase kinase 6"
	"ILMN_1256624" "0.09198469" "2.64e-03" "-4.59" "-1.63133" "-3.68e-01" "Adat1" "adenosine deaminase, tRNA-specific 1"
	"ILMN_2456116" "0.09198469" "2.64e-03" "4.59" "-1.63231" "6.23e-01" "Wrnip1" "Werner helicase interacting protein 1"
	"ILMN_1247785" "0.09198469" "2.64e-03" "-4.58" "-1.63287" "-1.51" "Tmco1" "transmembrane and coiled-coil domains 1"
	"ILMN_2590520" "0.09227826" "2.65e-03" "4.58" "-1.63752" "5.79e-01" "H2-Bl" "histocompatibility 2, blastocyst"
	"ILMN_1215898" "0.09227826" "2.66e-03" "-4.58" "-1.6386" "-4.29e-01" "Hirip3" "HIRA interacting protein 3"
	"ILMN_1243625" "0.09227826" "2.66e-03" "-4.58" "-1.6387" "-5.69e-01" "" ""
	"ILMN_2521965" "0.09252005" "2.66e-03" "-4.58" "-1.64232" "-4.07e-01" "Slc30a3" "solute carrier family 30 (zinc transporter), member 3"
	"ILMN_2665490" "0.09254664" "2.67e-03" "-4.58" "-1.64343" "-5.81e-01" "Litaf" "LPS-induced TN factor"
	"ILMN_2744435" "0.09258539" "2.67e-03" "4.58" "-1.6448" "5.49e-01" "Hdgf" "hepatoma-derived growth factor"
	"ILMN_2425351" "0.09258539" "2.67e-03" "4.57" "-1.64548" "1.12" "Usp1" "ubiquitin specific peptidase 1"
	"ILMN_1237595" "0.09322609" "2.70e-03" "-4.57" "-1.65525" "-5.83e-01" "Fv1" "Friend virus susceptibility 1"
	"ILMN_2668778" "0.09322609" "2.70e-03" "4.57" "-1.65527" "5.18e-01" "" ""
	"ILMN_2669172" "0.09322609" "2.70e-03" "4.57" "-1.65631" "5.83e-01" "Parpbp" "PARP1 binding protein"
	"ILMN_1231447" "0.09322609" "2.70e-03" "4.57" "-1.65642" "5.06e-01" "Tpi1" "triosephosphate isomerase 1"
	"ILMN_1229175" "0.09322609" "2.70e-03" "-4.57" "-1.65706" "-6.95e-01" "Hus1" "Hus1 homolog (S. pombe)"
	"ILMN_1216692" "0.09322609" "2.70e-03" "-4.57" "-1.65767" "-4.19e-01" "Pcdhb12" "protocadherin beta 12"
	"ILMN_2510160" "0.09331559" "2.71e-03" "-4.56" "-1.6595" "-6.89e-01" "Adcyap1" "adenylate cyclase activating polypeptide 1"
	"ILMN_2424158" "0.0940414" "2.73e-03" "-4.56" "-1.66862" "-5.08e-01" "" ""
	"ILMN_2775497" "0.0945283" "2.75e-03" "4.55" "-1.67496" "4.08e-01" "Adk" "adenosine kinase"
	"ILMN_1259494" "0.0945939" "2.75e-03" "-4.55" "-1.67712" "-6.48e-01" "" ""
	"ILMN_1222767" "0.0945939" "2.75e-03" "4.55" "-1.67751" "6.99e-01" "H2afj" "H2A histone family, member J"
	"ILMN_2778181" "0.0945939" "2.75e-03" "-4.55" "-1.67809" "-6.32e-01" "Plekha6" "pleckstrin homology domain containing, family A member 6"
	"ILMN_1252297" "0.09464043" "2.76e-03" "-4.55" "-1.67941" "-4.66e-01" "Nek3" "NIMA (never in mitosis gene a)-related expressed kinase 3"
	"ILMN_1227630" "0.09465624" "2.76e-03" "4.55" "-1.6806" "6.28e-01" "Zmym1" "zinc finger, MYM domain containing 1"
	"ILMN_1253609" "0.09465624" "2.76e-03" "4.55" "-1.68117" "4.51e-01" "Eed" "embryonic ectoderm development"
	"ILMN_2488997" "0.09494411" "2.77e-03" "4.54" "-1.68522" "1.18" "Sft2d2" "SFT2 domain containing 2"
	"ILMN_2708469" "0.09497018" "2.78e-03" "-4.54" "-1.6863" "-5.17e-01" "Elmo2" "engulfment and cell motility 2"
	"ILMN_1225901" "0.09498372" "2.78e-03" "4.54" "-1.68786" "5.67e-01" "Aqp11" "aquaporin 11"
	"ILMN_2449917" "0.09498372" "2.78e-03" "4.54" "-1.68866" "4.57e-01" "Tyro3" "TYRO3 protein tyrosine kinase 3"
	"ILMN_1216749" "0.09498372" "2.78e-03" "4.54" "-1.68923" "9.04e-01" "Atp5g2" "ATP synthase, H+ transporting, mitochondrial F0 complex, subunit C2 (subunit 9)"
	"ILMN_1232834" "0.09498372" "2.78e-03" "4.54" "-1.68961" "5.41e-01" "Nom1" "nucleolar protein with MIF4G domain 1"
	"ILMN_2701130" "0.09518214" "2.79e-03" "4.54" "-1.69263" "6.58e-01" "Spef1" "sperm flagellar 1"
	"ILMN_1236557" "0.09533273" "2.80e-03" "4.54" "-1.69512" "1.09" "1700020I14Rik" "RIKEN cDNA 1700020I14 gene"
	"ILMN_1227976" "0.09534412" "2.80e-03" "4.53" "-1.69603" "8.81e-01" "1810032O08Rik" "RIKEN cDNA 1810032O08 gene"
	"ILMN_2750801" "0.09538381" "2.81e-03" "-4.53" "-1.69763" "-4.60e-01" "Rpa1" "replication protein A1"
	"ILMN_1228376" "0.09538381" "2.81e-03" "-4.53" "-1.6986" "-5.77e-01" "Bcl2l2" "BCL2-like 2"
	"ILMN_2743139" "0.09538381" "2.81e-03" "4.53" "-1.69883" "5.28e-01" "" ""
	"ILMN_2471819" "0.09554781" "2.82e-03" "-4.53" "-1.7016" "-4.90e-01" "Vldlr" "very low density lipoprotein receptor"
	"ILMN_2456669" "0.09554781" "2.82e-03" "-4.53" "-1.70224" "-5.24e-01" "Tmem80" "transmembrane protein 80"
	"ILMN_2494421" "0.09559888" "2.82e-03" "4.53" "-1.7036" "8.00e-01" "" ""
	"ILMN_2613131" "0.09596305" "2.83e-03" "-4.52" "-1.70846" "-5.65e-01" "Neil2" "nei like 2 (E. coli)"
	"ILMN_2778151" "0.09597178" "2.84e-03" "-4.52" "-1.70934" "-6.70e-01" "Sox9" "SRY (sex determining region Y)-box 9"
	"ILMN_2732190" "0.09603828" "2.84e-03" "-4.52" "-1.71086" "-4.41e-01" "" ""
	"ILMN_1214738" "0.09639098" "2.85e-03" "-4.52" "-1.7156" "-9.79e-01" "Snapc3" "small nuclear RNA activating complex, polypeptide 3"
	"ILMN_1240014" "0.09639098" "2.86e-03" "4.52" "-1.71769" "6.74e-01" "Rbm39" "RNA binding motif protein 39"
	"ILMN_1215967" "0.09639098" "2.86e-03" "4.52" "-1.71918" "7.42e-01" "" ""
	"ILMN_2441013" "0.09639098" "2.86e-03" "-4.52" "-1.71923" "-4.38e-01" "Nhsl1" "NHS-like 1"
	"ILMN_2422425" "0.09639098" "2.86e-03" "-4.52" "-1.71943" "-7.72e-01" "Tle2" "transducin-like enhancer of split 2, homolog of Drosophila E(spl)"
	"ILMN_2584798" "0.09639098" "2.86e-03" "-4.52" "-1.71992" "-4.18e-01" "Shank1" "SH3/ankyrin domain gene 1"
	"ILMN_1220939" "0.09639098" "2.86e-03" "-4.52" "-1.72026" "-6.78e-01" "Epb4.1l4a" "erythrocyte protein band 4.1-like 4a"
	"ILMN_2773169" "0.09639098" "2.87e-03" "-4.51" "-1.72174" "-4.20e-01" "Grb7" "growth factor receptor bound protein 7"
	"ILMN_2760977" "0.09639098" "2.87e-03" "-4.51" "-1.7218" "-6.11e-01" "Impact" "impact, RWD domain protein"
	"ILMN_2704793" "0.09646404" "2.87e-03" "4.51" "-1.72361" "8.60e-01" "Fchsd2" "FCH and double SH3 domains 2"
	"ILMN_2593484" "0.09646404" "2.88e-03" "4.51" "-1.72416" "6.03e-01" "Smim7" "small integral membrane protein 7"
	"ILMN_1237670" "0.09668209" "2.88e-03" "4.51" "-1.72736" "7.86e-01" "Entpd2" "ectonucleoside triphosphate diphosphohydrolase 2"
	"ILMN_1236906" "0.09687157" "2.89e-03" "4.51" "-1.73121" "7.34e-01" "Cdkn2aipnl" "CDKN2A interacting protein N-terminal like"
	"ILMN_2610899" "0.09687157" "2.89e-03" "-4.51" "-1.73128" "-4.94e-01" "Krcc1" "lysine-rich coiled-coil 1"
	"ILMN_2611767" "0.09687157" "2.90e-03" "-4.51" "-1.73177" "-7.52e-01" "Iqck" "IQ motif containing K"
	"ILMN_1237173" "0.09726646" "2.91e-03" "-4.50" "-1.73692" "-7.16e-01" "Sult4a1" "sulfotransferase family 4A, member 1"
	"ILMN_2599494" "0.09799293" "2.93e-03" "-4.50" "-1.74568" "-8.71e-01" "Adsl" "adenylosuccinate lyase"
	"ILMN_2510187" "0.09821473" "2.94e-03" "4.49" "-1.74888" "7.57e-01" "" ""
	"ILMN_2735157" "0.09834337" "2.95e-03" "-4.49" "-1.75106" "-6.50e-01" "Eif3a" "eukaryotic translation initiation factor 3, subunit A"
	"ILMN_2769234" "0.09839899" "2.95e-03" "4.49" "-1.75243" "7.42e-01" "Ntsr2" "neurotensin receptor 2"
	"ILMN_2711401" "0.09853218" "2.96e-03" "4.49" "-1.75465" "4.02e-01" "Anapc15" "anaphase prompoting complex C subunit 15"
	"ILMN_2736925" "0.09905318" "2.98e-03" "4.48" "-1.76109" "3.96e-01" "Bcdin3d" "BCDIN3 domain containing"
	"ILMN_1232937" "0.09913284" "2.98e-03" "4.48" "-1.76303" "6.55e-01" "Neil3" "nei like 3 (E. coli)"
	"ILMN_2439527" "0.09913284" "2.98e-03" "4.48" "-1.76388" "4.25e-01" "" ""
	"ILMN_2710286" "0.09913284" "2.98e-03" "-4.48" "-1.76425" "-7.18e-01" "" ""
	"ILMN_1247433" "0.09927326" "2.99e-03" "4.48" "-1.76653" "8.65e-01" "" ""
	"ILMN_1242370" "0.09928966" "2.99e-03" "4.48" "-1.76748" "4.01e-01" "Fgl1" "fibrinogen-like protein 1"
	"ILMN_2708644" "0.09983242" "3.01e-03" "-4.47" "-1.77506" "-4.08e-01" "Eef1b2" "eukaryotic translation elongation factor 1 beta 2"
	"ILMN_1216557" "0.09983242" "3.02e-03" "-4.47" "-1.77513" "-8.73e-01" "" ""
	"ILMN_2640457" "0.09983242" "3.02e-03" "-4.47" "-1.77562" "-8.38e-01" "Pcdhb22" "protocadherin beta 22"
	"ILMN_2454195" "0.09994277" "3.02e-03" "-4.47" "-1.77798" "-3.64e-01" "Nprl2" "nitrogen permease regulator-like 2"
	"ILMN_1214213" "0.09994277" "3.02e-03" "4.47" "-1.77833" "1.01" "Rbbp9" "retinoblastoma binding protein 9"
	"ILMN_1216847" "0.09999023" "3.03e-03" "-4.47" "-1.77961" "-4.76e-01" "Gpd1" "glycerol-3-phosphate dehydrogenase 1 (soluble)"
	"ILMN_1235983" "0.10010367" "3.03e-03" "4.47" "-1.78158" "5.54e-01" "Mtus2" "microtubule associated tumor suppressor candidate 2"
	"ILMN_2524801" "0.10028268" "3.04e-03" "4.47" "-1.78426" "4.21e-01" "" ""
	"ILMN_1258880" "0.10038871" "3.05e-03" "-4.46" "-1.78616" "-1.45" "Rbm5" "RNA binding motif protein 5"
	"ILMN_1227642" "0.10058791" "3.05e-03" "4.46" "-1.78905" "4.30e-01" "Poc1b" "POC1 centriolar protein homolog B (Chlamydomonas)"
	"ILMN_1225565" "0.10064024" "3.06e-03" "4.46" "-1.7909" "4.90e-01" "Igf1" "insulin-like growth factor 1"
	"ILMN_2609412" "0.10064024" "3.06e-03" "4.46" "-1.79195" "8.35e-01" "Pip5k1a" "phosphatidylinositol-4-phosphate 5-kinase, type 1 alpha"
	"ILMN_2534975" "0.10064024" "3.06e-03" "4.46" "-1.79241" "4.35e-01" "Mrpl9" "mitochondrial ribosomal protein L9"
	"ILMN_2741754" "0.10064024" "3.06e-03" "4.46" "-1.79264" "4.23e-01" "Jam2" "junction adhesion molecule 2"
	"ILMN_2598519" "0.10066547" "3.07e-03" "-4.46" "-1.79366" "-4.14e-01" "Adamts20" "a disintegrin-like and metallopeptidase (reprolysin type) with thrombospondin type 1 motif, 20"
	"ILMN_1227838" "0.10108365" "3.08e-03" "4.45" "-1.79887" "1.12" "Hbb-bt" "hemoglobin, beta adult t chain"
	"ILMN_2604403" "0.10117708" "3.09e-03" "4.45" "-1.80102" "6.12e-01" "" ""
	"ILMN_1248515" "0.10117708" "3.09e-03" "4.45" "-1.80137" "7.62e-01" "" ""
	"ILMN_2776481" "0.1012839" "3.10e-03" "-4.45" "-1.80489" "-5.40e-01" "" ""
	"ILMN_1223687" "0.1012839" "3.10e-03" "4.45" "-1.8054" "9.74e-01" "Mpzl1" "myelin protein zero-like 1"
	"ILMN_2666416" "0.1012839" "3.10e-03" "4.45" "-1.80576" "7.19e-01" "Ubr7" "ubiquitin protein ligase E3 component n-recognin 7 (putative)"
	"ILMN_2690603" "0.1012839" "3.10e-03" "-4.45" "-1.80597" "-1.11" "Spp1" "secreted phosphoprotein 1"
	"ILMN_2593774" "0.1012839" "3.10e-03" "4.45" "-1.80627" "8.25e-01" "Rgcc" "regulator of cell cycle"
	"ILMN_1260020" "0.10134151" "3.11e-03" "-4.45" "-1.80821" "-5.70e-01" "Pcdh1" "protocadherin 1"
	"ILMN_2618526" "0.10134151" "3.11e-03" "4.45" "-1.80843" "6.10e-01" "Napepld" "N-acyl phosphatidylethanolamine phospholipase D"
	"ILMN_1246417" "0.10134151" "3.11e-03" "-4.45" "-1.80914" "-5.12e-01" "B230104F01Rik" "RIKEN cDNA B230104F01 gene"
	"ILMN_2660099" "0.10153478" "3.12e-03" "-4.44" "-1.81195" "-4.11e-01" "Slc25a5" "solute carrier family 25 (mitochondrial carrier, adenine nucleotide translocator), member 5"
	"ILMN_2614861" "0.10153478" "3.12e-03" "4.44" "-1.81268" "6.04e-01" "Ranbp6" "RAN binding protein 6"
	"ILMN_1218595" "0.1016619" "3.13e-03" "-4.44" "-1.81477" "-8.11e-01" "Akt2" "thymoma viral proto-oncogene 2"
	"ILMN_2703621" "0.10175673" "3.13e-03" "4.44" "-1.81652" "4.32e-01" "Zfp593" "zinc finger protein 593"
	"ILMN_1216262" "0.10192059" "3.14e-03" "4.44" "-1.819" "4.66e-01" "Bmpr1b" "bone morphogenetic protein receptor, type 1B"
	"ILMN_1255634" "0.10211471" "3.15e-03" "4.44" "-1.82179" "5.83e-01" "Pigyl" "phosphatidylinositol glycan anchor biosynthesis, class Y-like"
	"ILMN_1234183" "0.10252442" "3.16e-03" "4.43" "-1.82684" "6.31e-01" "Nfib" "nuclear factor I/B"
	"ILMN_2622804" "0.10265349" "3.17e-03" "-4.43" "-1.82973" "-4.98e-01" "Sh3bgrl2" "SH3 domain binding glutamic acid-rich protein like 2"
	"ILMN_1218651" "0.10265349" "3.18e-03" "4.43" "-1.83083" "6.10e-01" "Dnmbp" "dynamin binding protein"
	"ILMN_1225071" "0.10265349" "3.18e-03" "-4.43" "-1.83091" "-4.42e-01" "Fgfr2" "fibroblast growth factor receptor 2"
	"ILMN_2699203" "0.10265349" "3.18e-03" "4.43" "-1.83117" "3.92e-01" "Dach1" "dachshund 1 (Drosophila)"
	"ILMN_1242246" "0.10306203" "3.19e-03" "-4.42" "-1.83618" "-4.28e-01" "Scamp5" "secretory carrier membrane protein 5"
	"ILMN_2645263" "0.10314233" "3.20e-03" "-4.42" "-1.83776" "-3.69e-01" "Ntng1" "netrin G1"
	"ILMN_1246024" "0.10316831" "3.20e-03" "4.42" "-1.83923" "7.30e-01" "Rnpep" "arginyl aminopeptidase (aminopeptidase B)"
	"ILMN_1260103" "0.10316831" "3.20e-03" "-4.42" "-1.83952" "-1.07" "" ""
	"ILMN_2608903" "0.1034185" "3.21e-03" "4.42" "-1.84335" "4.65e-01" "" ""
	"ILMN_2434336" "0.1034185" "3.21e-03" "-4.42" "-1.84379" "-9.12e-01" "Snap25" "synaptosomal-associated protein 25"
	"ILMN_2588244" "0.1034185" "3.22e-03" "4.42" "-1.84434" "4.96e-01" "Hist1h4c" "histone cluster 1, H4c"
	"ILMN_2508917" "0.10345858" "3.22e-03" "-4.42" "-1.84601" "-1.02" "" ""
	"ILMN_2608410" "0.10345858" "3.22e-03" "-4.42" "-1.84624" "-4.78e-01" "Syt1" "synaptotagmin I"
	"ILMN_1214800" "0.10373618" "3.23e-03" "4.41" "-1.84986" "6.69e-01" "Rnf167" "ring finger protein 167"
	"ILMN_2468451" "0.10381202" "3.24e-03" "4.41" "-1.85138" "8.39e-01" "Gatad2b" "GATA zinc finger domain containing 2B"
	"ILMN_2765047" "0.10383183" "3.24e-03" "-4.41" "-1.85232" "-6.12e-01" "Chrd" "chordin"
	"ILMN_2487006" "0.10450254" "3.26e-03" "-4.41" "-1.85998" "-4.41e-01" "Pgbd5" "piggyBac transposable element derived 5"
	"ILMN_1243437" "0.10459152" "3.27e-03" "4.40" "-1.86163" "3.83e-01" "" ""
	"ILMN_1237216" "0.10471362" "3.27e-03" "4.40" "-1.86362" "4.20e-01" "" ""
	"ILMN_2518142" "0.10481027" "3.28e-03" "-4.40" "-1.86535" "-8.49e-01" "" ""
	"ILMN_2723338" "0.10553723" "3.30e-03" "-4.40" "-1.87353" "-3.95e-01" "Dolpp1" "dolichyl pyrophosphate phosphatase 1"
	"ILMN_1237356" "0.10553723" "3.31e-03" "4.40" "-1.87424" "1.29" "" ""
	"ILMN_1254424" "0.10591257" "3.32e-03" "-4.39" "-1.87879" "-7.84e-01" "" ""
	"ILMN_2720429" "0.10620327" "3.33e-03" "-4.39" "-1.88246" "-6.30e-01" "Pla2g6" "phospholipase A2, group VI"
	"ILMN_2656915" "0.106305" "3.34e-03" "-4.39" "-1.88423" "-9.28e-01" "Bhlha9" "basic helix-loop-helix family, member a9"
	"ILMN_2625687" "0.10632832" "3.34e-03" "4.39" "-1.88519" "6.29e-01" "Galnt1" "UDP-N-acetyl-alpha-D-galactosamine:polypeptide N-acetylgalactosaminyltransferase 1"
	"ILMN_1254713" "0.10634843" "3.34e-03" "-4.39" "-1.88613" "-3.96e-01" "" ""
	"ILMN_2481815" "0.10647375" "3.35e-03" "4.38" "-1.88813" "7.39e-01" "Fbxw7" "F-box and WD-40 domain protein 7"
	"ILMN_2459964" "0.10651379" "3.36e-03" "4.38" "-1.89032" "9.55e-01" "" ""
	"ILMN_2650868" "0.10651379" "3.36e-03" "4.38" "-1.89071" "7.69e-01" "Ino80c" "INO80 complex subunit C"
	"ILMN_1256292" "0.10651379" "3.36e-03" "-4.38" "-1.89072" "-6.80e-01" "Ilvbl" "ilvB (bacterial acetolactate synthase)-like"
	"ILMN_2556157" "0.10713245" "3.38e-03" "4.38" "-1.89767" "5.16e-01" "Lsm1" "LSM1 homolog, U6 small nuclear RNA associated (S. cerevisiae)"
	"ILMN_2520250" "0.10762662" "3.40e-03" "-4.37" "-1.90334" "-5.52e-01" "Hspg2" "perlecan (heparan sulfate proteoglycan 2)"
	"ILMN_1244746" "0.10775179" "3.40e-03" "4.37" "-1.90532" "4.53e-01" "Aldh1l2" "aldehyde dehydrogenase 1 family, member L2"
	"ILMN_1236718" "0.1079758" "3.41e-03" "4.37" "-1.90828" "1.03" "Hbb-bt" "hemoglobin, beta adult t chain"
	"ILMN_1247613" "0.10822943" "3.42e-03" "4.37" "-1.91153" "7.56e-01" "Pole3" "polymerase (DNA directed), epsilon 3 (p17 subunit)"
	"ILMN_2617920" "0.10823132" "3.43e-03" "-4.37" "-1.91227" "-4.97e-01" "1110017D15Rik" "RIKEN cDNA 1110017D15 gene"
	"ILMN_2628406" "0.10833446" "3.43e-03" "4.36" "-1.91402" "6.32e-01" "Cdh20" "cadherin 20"
	"ILMN_2773110" "0.10836596" "3.44e-03" "4.36" "-1.91533" "9.47e-01" "Cdc25a" "cell division cycle 25A"
	"ILMN_2612448" "0.10836596" "3.44e-03" "-4.36" "-1.91579" "-6.13e-01" "Nfat5" "nuclear factor of activated T cells 5"
	"ILMN_1258076" "0.10844558" "3.44e-03" "4.36" "-1.9173" "6.65e-01" "Etv3" "ets variant 3"
	"ILMN_1251452" "0.10860765" "3.45e-03" "-4.36" "-1.91963" "-8.66e-01" "Plvap" "plasmalemma vesicle associated protein"
	"ILMN_2650532" "0.10865545" "3.45e-03" "4.36" "-1.92083" "3.74e-01" "Tmed3" "transmembrane emp24 domain containing 3"
	"ILMN_1254210" "0.10880819" "3.46e-03" "-4.36" "-1.92306" "-3.95e-01" "Samd5" "sterile alpha motif domain containing 5"
	"ILMN_2694275" "0.10894643" "3.47e-03" "-4.36" "-1.92533" "-7.07e-01" "Lxn" "latexin"
	"ILMN_1214158" "0.10894643" "3.47e-03" "-4.35" "-1.92627" "-9.27e-01" "Prpf31" "PRP31 pre-mRNA processing factor 31 homolog (yeast)"
	"ILMN_1236920" "0.10894643" "3.47e-03" "4.35" "-1.92692" "5.03e-01" "Zfand6" "zinc finger, AN1-type domain 6"
	"ILMN_1245948" "0.10894643" "3.48e-03" "-4.35" "-1.92797" "-5.70e-01" "Eps15l1" "epidermal growth factor receptor pathway substrate 15-like 1"
	"ILMN_1243953" "0.10894643" "3.48e-03" "4.35" "-1.92803" "4.84e-01" "Smco3" "single-pass membrane protein with coiled-coil domains 3"
	"ILMN_2633069" "0.10897112" "3.48e-03" "-4.35" "-1.929" "-6.26e-01" "" ""
	"ILMN_2687372" "0.10912449" "3.49e-03" "-4.35" "-1.93123" "-4.73e-01" "Hectd3" "HECT domain containing 3"
	"ILMN_2576180" "0.10921656" "3.49e-03" "4.35" "-1.93353" "6.71e-01" "E2f7" "E2F transcription factor 7"
	"ILMN_2699028" "0.10921656" "3.50e-03" "4.35" "-1.93409" "1.18" "Crybg3" "beta-gamma crystallin domain containing 3"
	"ILMN_2429203" "0.10921656" "3.50e-03" "-4.35" "-1.93429" "-5.43e-01" "Zdhhc8" "zinc finger, DHHC domain containing 8"
	"ILMN_1254703" "0.10950903" "3.51e-03" "-4.35" "-1.93788" "-1.03" "Ddx11" "DEAD/H (Asp-Glu-Ala-Asp/His) box helicase 11"
	"ILMN_1214849" "0.10952764" "3.51e-03" "-4.35" "-1.93878" "-1.27" "" ""
	"ILMN_2696110" "0.10953299" "3.51e-03" "-4.34" "-1.93958" "-7.85e-01" "Tppp" "tubulin polymerization promoting protein"
	"ILMN_1221582" "0.10953299" "3.52e-03" "4.34" "-1.94027" "4.37e-01" "" ""
	"ILMN_1224678" "0.11028551" "3.54e-03" "-4.34" "-1.94834" "-7.34e-01" "Glt8d1" "glycosyltransferase 8 domain containing 1"
	"ILMN_1217490" "0.11076673" "3.56e-03" "4.33" "-1.95373" "8.07e-01" "Mis18a" "MIS18 kinetochore protein homolog A (S. pombe)"
	"ILMN_1226789" "0.11084126" "3.57e-03" "4.33" "-1.95517" "4.84e-01" "Clmn" "calmin"
	"ILMN_2614559" "0.11099432" "3.57e-03" "4.33" "-1.95736" "7.06e-01" "" ""
	"ILMN_2462346" "0.1110241" "3.58e-03" "4.33" "-1.95864" "5.89e-01" "" ""
	"ILMN_1251908" "0.1110241" "3.58e-03" "-4.33" "-1.95908" "-6.45e-01" "Tmem56" "transmembrane protein 56"
	"ILMN_1258688" "0.1113636" "3.59e-03" "-4.33" "-1.96307" "-3.96e-01" "Cbx6" "chromobox 6"
	"ILMN_2762728" "0.11193059" "3.61e-03" "4.32" "-1.96977" "5.51e-01" "Acaa1a" "acetyl-Coenzyme A acyltransferase 1A"
	"ILMN_1223307" "0.11193059" "3.61e-03" "-4.32" "-1.96995" "-5.07e-01" "Pgs1" "phosphatidylglycerophosphate synthase 1"
	"ILMN_2689062" "0.11198102" "3.62e-03" "4.32" "-1.97259" "7.28e-01" "Mtmr14" "myotubularin related protein 14"
	"ILMN_1258748" "0.11198102" "3.63e-03" "-4.32" "-1.97393" "-3.84e-01" "Mrpl57" "mitochondrial ribosomal protein L53"
	"ILMN_2723108" "0.11198102" "3.63e-03" "4.32" "-1.97424" "6.82e-01" "Tsc22d1" "TSC22 domain family, member 1"
	"ILMN_2703023" "0.11198102" "3.63e-03" "-4.32" "-1.97426" "-8.20e-01" "Fcho1" "FCH domain only 1"
	"ILMN_2669774" "0.11198102" "3.63e-03" "-4.32" "-1.97457" "-5.41e-01" "Mettl8" "methyltransferase like 8"
	"ILMN_1223674" "0.11198102" "3.63e-03" "4.32" "-1.9747" "5.30e-01" "Seh1l" "SEH1-like (S. cerevisiae"
	"ILMN_2770515" "0.11217896" "3.64e-03" "4.32" "-1.9773" "5.02e-01" "Odf4" "outer dense fiber of sperm tails 4"
	"ILMN_1217854" "0.11248857" "3.65e-03" "-4.31" "-1.98144" "-5.02e-01" "Nfatc2" "nuclear factor of activated T cells, cytoplasmic, calcineurin dependent 2"
	"ILMN_2769260" "0.11248857" "3.65e-03" "4.31" "-1.98168" "1.22" "Ercc5" "excision repair cross-complementing rodent repair deficiency, complementation group 5"
	"ILMN_1254819" "0.11250133" "3.66e-03" "-4.31" "-1.98251" "-4.48e-01" "" ""
	"ILMN_2497056" "0.11258162" "3.66e-03" "-4.31" "-1.98438" "-4.15e-01" "" ""
	"ILMN_2480180" "0.11258162" "3.66e-03" "-4.31" "-1.98469" "-5.06e-01" "Vti1a" "vesicle transport through interaction with t-SNAREs 1A"
	"ILMN_1219893" "0.11487456" "3.74e-03" "4.29" "-2.00703" "8.04e-01" "Ctdspl2" "CTD (carboxy-terminal domain, RNA polymerase II, polypeptide A) small phosphatase like 2"
	"ILMN_2667512" "0.11516819" "3.75e-03" "-4.29" "-2.01048" "-7.21e-01" "Ltbp2" "latent transforming growth factor beta binding protein 2"
	"ILMN_1242831" "0.11536757" "3.76e-03" "-4.29" "-2.01304" "-5.37e-01" "Zic4" "zinc finger protein of the cerebellum 4"
	"ILMN_1236016" "0.11551098" "3.77e-03" "4.29" "-2.01522" "1.01" "Wwtr1" "WW domain containing transcription regulator 1"
	"ILMN_1214701" "0.11551098" "3.77e-03" "-4.29" "-2.01632" "-8.72e-01" "Sema6a" "sema domain, transmembrane domain (TM), and cytoplasmic domain, (semaphorin) 6A"
	"ILMN_1241843" "0.11551098" "3.78e-03" "4.29" "-2.01648" "6.08e-01" "" ""
	"ILMN_2635791" "0.11560444" "3.78e-03" "4.28" "-2.01862" "3.52e-01" "Trim12a" "tripartite motif-containing 12A"
	"ILMN_2647669" "0.11560444" "3.78e-03" "-4.28" "-2.0188" "-5.03e-01" "Aaed1" "AhpC/TSA antioxidant enzyme domain containing 1"
	"ILMN_1220360" "0.11560444" "3.79e-03" "-4.28" "-2.01973" "-9.59e-01" "" ""
	"ILMN_1253451" "0.11560444" "3.79e-03" "4.28" "-2.02016" "4.24e-01" "Etfdh" "electron transferring flavoprotein, dehydrogenase"
	"ILMN_1241211" "0.11606277" "3.81e-03" "4.28" "-2.02511" "4.11e-01" "Gucy1a3" "guanylate cyclase 1, soluble, alpha 3"
	"ILMN_1215987" "0.11620408" "3.81e-03" "-4.28" "-2.02754" "-9.70e-01" "" ""
	"ILMN_1236453" "0.11620408" "3.82e-03" "4.28" "-2.02782" "7.16e-01" "" ""
	"ILMN_1229073" "0.11645878" "3.83e-03" "-4.27" "-2.03149" "-5.96e-01" "" ""
	"ILMN_2706421" "0.11645878" "3.83e-03" "4.27" "-2.03157" "5.62e-01" "A430005L14Rik" "RIKEN cDNA A430005L14 gene"
	"ILMN_1235657" "0.11668039" "3.84e-03" "-4.27" "-2.03431" "-6.85e-01" "Rnase4" "ribonuclease, RNase A family 4"
	"ILMN_1243445" "0.11680996" "3.85e-03" "4.27" "-2.0362" "4.26e-01" "Cep55" "centrosomal protein 55"
	"ILMN_1216895" "0.11699546" "3.85e-03" "-4.27" "-2.0386" "-1.29" "" ""
	"ILMN_2446700" "0.11732141" "3.87e-03" "-4.27" "-2.04228" "-7.30e-01" "" ""
	"ILMN_1214655" "0.11737336" "3.87e-03" "4.26" "-2.04345" "1.23" "" ""
	"ILMN_2450460" "0.11740061" "3.87e-03" "-4.26" "-2.0444" "-4.13e-01" "Ube2j2" "ubiquitin-conjugating enzyme E2J 2"
	"ILMN_1214255" "0.11755522" "3.88e-03" "4.26" "-2.04651" "1.43" "Cd200" "CD200 antigen"
	"ILMN_2590488" "0.11779165" "3.89e-03" "4.26" "-2.04936" "5.56e-01" "Khdrbs3" "KH domain containing, RNA binding, signal transduction associated 3"
	"ILMN_1230900" "0.11782141" "3.90e-03" "-4.26" "-2.05033" "-5.49e-01" "Tipin" "timeless interacting protein"
	"ILMN_1257014" "0.11785039" "3.90e-03" "-4.26" "-2.05129" "-5.88e-01" "Hip1" "huntingtin interacting protein 1"
	"ILMN_2756686" "0.11805954" "3.91e-03" "-4.26" "-2.05388" "-4.08e-01" "1110057K04Rik" "RIKEN cDNA 1110057K04 gene"
	"ILMN_2662576" "0.11829565" "3.92e-03" "-4.25" "-2.05672" "-4.65e-01" "" ""
	"ILMN_2435373" "0.11859771" "3.93e-03" "-4.25" "-2.06015" "-4.62e-01" "" ""
	"ILMN_2688236" "0.1187322" "3.94e-03" "-4.25" "-2.06206" "-4.05e-01" "Atp2a3" "ATPase, Ca++ transporting, ubiquitous"
	"ILMN_2602151" "0.1189324" "3.95e-03" "-4.25" "-2.06482" "-5.68e-01" "Rpap1" "RNA polymerase II associated protein 1"
	"ILMN_2441846" "0.1189324" "3.95e-03" "4.25" "-2.06582" "5.68e-01" "Zc3h14" "zinc finger CCCH type containing 14"
	"ILMN_2619340" "0.1189324" "3.96e-03" "-4.25" "-2.06648" "-5.58e-01" "" ""
	"ILMN_1212959" "0.1189324" "3.96e-03" "4.25" "-2.06664" "3.67e-01" "Slc16a13" "solute carrier family 16 (monocarboxylic acid transporters), member 13"
	"ILMN_1240381" "0.11911555" "3.96e-03" "-4.25" "-2.06909" "-1.30" "Plp1" "proteolipid protein (myelin) 1"
	"ILMN_2655862" "0.11911555" "3.97e-03" "-4.24" "-2.06967" "-4.48e-01" "Syngr3" "synaptogyrin 3"
	"ILMN_2715840" "0.1193346" "3.98e-03" "4.24" "-2.07233" "6.32e-01" "C1qc" "complement component 1, q subcomponent, C chain"
	"ILMN_1247752" "0.11950343" "3.99e-03" "4.24" "-2.07486" "3.80e-01" "Tex35" "testis expressed 35"
	"ILMN_2512043" "0.11950343" "3.99e-03" "4.24" "-2.07523" "7.05e-01" "" ""
	"ILMN_2768805" "0.11965117" "4.00e-03" "4.24" "-2.07724" "6.72e-01" "Pkn2" "protein kinase N2"
	"ILMN_2654756" "0.12046243" "4.02e-03" "-4.23" "-2.08518" "-5.28e-01" "Pdpn" "podoplanin"
	"ILMN_2776804" "0.12049099" "4.03e-03" "4.23" "-2.08616" "8.43e-01" "Babam1" "BRISC and BRCA1 A complex member 1"
	"ILMN_1220253" "0.12049099" "4.04e-03" "-4.23" "-2.08855" "-9.28e-01" "" ""
	"ILMN_1218536" "0.12049099" "4.04e-03" "4.23" "-2.08858" "5.43e-01" "Cops5" "COP9 (constitutive photomorphogenic) homolog, subunit 5 (Arabidopsis thaliana)"
	"ILMN_1257611" "0.12049099" "4.04e-03" "4.23" "-2.08954" "6.64e-01" "Amdhd2" "amidohydrolase domain containing 2"
	"ILMN_1224485" "0.12049099" "4.04e-03" "4.23" "-2.09008" "7.17e-01" "" ""
	"ILMN_1254547" "0.12049099" "4.04e-03" "4.23" "-2.09019" "3.84e-01" "Nr4a2" "nuclear receptor subfamily 4, group A, member 2"
	"ILMN_2435230" "0.12049099" "4.04e-03" "-4.23" "-2.09024" "-4.74e-01" "" ""
	"ILMN_1247407" "0.12082029" "4.06e-03" "4.23" "-2.09385" "4.05e-01" "Setd8" "SET domain containing (lysine methyltransferase) 8"
	"ILMN_2535680" "0.12121419" "4.07e-03" "4.22" "-2.09803" "5.84e-01" "" ""
	"ILMN_2757087" "0.12183943" "4.10e-03" "4.22" "-2.10498" "5.35e-01" "Fam58b" "family with sequence similarity 58, member B"
	"ILMN_2612513" "0.12183943" "4.10e-03" "-4.22" "-2.10542" "-3.95e-01" "Strip1" "striatin interacting protein 1"
	"ILMN_1237819" "0.12183943" "4.10e-03" "-4.22" "-2.10559" "-3.56e-01" "" ""
	"ILMN_1251852" "0.12187991" "4.11e-03" "4.22" "-2.10663" "8.89e-01" "Gatad2b" "GATA zinc finger domain containing 2B"
	"ILMN_2716254" "0.12205368" "4.11e-03" "-4.21" "-2.10884" "-4.20e-01" "Neu4" "sialidase 4"
	"ILMN_1252183" "0.12210819" "4.12e-03" "-4.21" "-2.1105" "-3.80e-01" "BC004004" "cDNA sequence BC004004"
	"ILMN_1228859" "0.12210819" "4.12e-03" "-4.21" "-2.11068" "-6.29e-01" "Nmd3" "NMD3 homolog (S. cerevisiae)"
	"ILMN_2504505" "0.12248489" "4.14e-03" "-4.21" "-2.11477" "-4.89e-01" "Cdc23" "CDC23 cell division cycle 23"
	"ILMN_1254162" "0.12248489" "4.14e-03" "-4.21" "-2.11535" "-7.47e-01" "" ""
	"ILMN_2679522" "0.12261972" "4.15e-03" "4.21" "-2.11721" "3.57e-01" "Wdr16" "WD repeat domain 16"
	"ILMN_1214954" "0.12273915" "4.16e-03" "4.21" "-2.11957" "9.45e-01" "Cldn10" "claudin 10"
	"ILMN_1239411" "0.12273915" "4.16e-03" "-4.21" "-2.11961" "-8.07e-01" "" ""
	"ILMN_1256012" "0.12323257" "4.18e-03" "-4.20" "-2.12509" "-3.39e-01" "Zfp521" "zinc finger protein 521"
	"ILMN_2724341" "0.12323257" "4.18e-03" "-4.20" "-2.12527" "-5.43e-01" "Acin1" "apoptotic chromatin condensation inducer 1"
	"ILMN_2646411" "0.12351222" "4.19e-03" "-4.20" "-2.12838" "-3.95e-01" "Gramd1b" "GRAM domain containing 1B"
	"ILMN_2426233" "0.12366822" "4.20e-03" "-4.20" "-2.13041" "-4.26e-01" "" ""
	"ILMN_2650578" "0.12373633" "4.20e-03" "4.20" "-2.13168" "7.71e-01" "1600002H07Rik" "RIKEN cDNA 1600002H07 gene"
	"ILMN_2645448" "0.12376031" "4.21e-03" "-4.20" "-2.13256" "-5.80e-01" "Armcx1" "armadillo repeat containing, X-linked 1"
	"ILMN_1220508" "0.12393375" "4.22e-03" "-4.20" "-2.13474" "-8.44e-01" "" ""
	"ILMN_1223660" "0.12450378" "4.24e-03" "4.19" "-2.14033" "4.79e-01" "Arhgef15" "Rho guanine nucleotide exchange factor (GEF) 15"
	"ILMN_2657818" "0.12485749" "4.25e-03" "-4.19" "-2.14453" "-6.58e-01" "Cyb5d2" "cytochrome b5 domain containing 2"
	"ILMN_1241522" "0.12485749" "4.26e-03" "-4.19" "-2.1453" "-5.45e-01" "Rictor" "RPTOR independent companion of MTOR, complex 2"
	"ILMN_2419480" "0.12485749" "4.26e-03" "-4.19" "-2.1454" "-6.47e-01" "" ""
	"ILMN_1220521" "0.12495824" "4.26e-03" "4.19" "-2.14694" "4.67e-01" "S100a16" "S100 calcium binding protein A16"
	"ILMN_1246268" "0.12531811" "4.28e-03" "4.18" "-2.1507" "5.14e-01" "Mat2b" "methionine adenosyltransferase II, beta"
	"ILMN_1217254" "0.12534869" "4.28e-03" "4.18" "-2.15185" "9.67e-01" "Atrnl1" "attractin like 1"
	"ILMN_2463432" "0.12534869" "4.28e-03" "4.18" "-2.1523" "3.58e-01" "Slc7a11" "solute carrier family 7 (cationic amino acid transporter, y+ system), member 11"
	"ILMN_1259266" "0.12548267" "4.30e-03" "4.18" "-2.15622" "5.64e-01" "" ""
	"ILMN_1229743" "0.12548267" "4.30e-03" "-4.18" "-2.15634" "-4.31e-01" "Mapre2" "microtubule-associated protein, RP/EB family, member 2"
	"ILMN_2643057" "0.12548267" "4.30e-03" "4.18" "-2.15654" "7.26e-01" "Trappc6a" "trafficking protein particle complex 6A"
	"ILMN_1223875" "0.12548267" "4.30e-03" "4.18" "-2.1568" "4.99e-01" "Rasd2" "RASD family, member 2"
	"ILMN_1249877" "0.12548267" "4.30e-03" "-4.18" "-2.1568" "-3.25e-01" "A730049H05Rik" "RIKEN cDNA A730049H05 gene"
	"ILMN_1256301" "0.12564088" "4.31e-03" "4.18" "-2.15928" "7.57e-01" "Rcc2" "regulator of chromosome condensation 2"
	"ILMN_1235465" "0.12564088" "4.31e-03" "-4.18" "-2.1595" "-8.59e-01" "" ""
	"ILMN_2757607" "0.1259514" "4.33e-03" "4.17" "-2.16281" "5.24e-01" "Tle3" "transducin-like enhancer of split 3, homolog of Drosophila E(spl)"
	"ILMN_1237113" "0.12604547" "4.33e-03" "-4.17" "-2.16428" "-4.80e-01" "Ikbkb" "inhibitor of kappaB kinase beta"
	"ILMN_1248518" "0.12605072" "4.34e-03" "-4.17" "-2.16499" "-6.39e-01" "Aspdh" "aspartate dehydrogenase domain containing"
	"ILMN_1258500" "0.12609695" "4.34e-03" "-4.17" "-2.16605" "-3.76e-01" "Mbl2" "mannose-binding lectin (protein C) 2"
	"ILMN_2689187" "0.12630131" "4.35e-03" "-4.17" "-2.16932" "-8.23e-01" "Ahdc1" "AT hook, DNA binding motif, containing 1"
	"ILMN_2633039" "0.12630131" "4.36e-03" "-4.17" "-2.17024" "-5.07e-01" "Cox18" "cytochrome c oxidase assembly protein 18"
	"ILMN_2708357" "0.12630131" "4.36e-03" "4.17" "-2.17027" "4.75e-01" "Nt5c3b" "5'-nucleotidase, cytosolic IIIB"
	"ILMN_1232821" "0.12630131" "4.36e-03" "4.17" "-2.17046" "5.80e-01" "Aph1a" "anterior pharynx defective 1a homolog (C. elegans)"
	"ILMN_2687905" "0.12640405" "4.36e-03" "4.17" "-2.17199" "6.39e-01" "Msi2" "musashi RNA-binding protein 2"
	"ILMN_1245335" "0.12687449" "4.38e-03" "4.16" "-2.17664" "7.34e-01" "" ""
	"ILMN_1229726" "0.12710002" "4.39e-03" "-4.16" "-2.17921" "-4.73e-01" "Fibcd1" "fibrinogen C domain containing 1"
	"ILMN_2431807" "0.12734012" "4.40e-03" "-4.16" "-2.1819" "-5.28e-01" "Fam13b" "family with sequence similarity 13, member B"
	"ILMN_1224964" "0.12749285" "4.41e-03" "-4.16" "-2.18385" "-4.10e-01" "" ""
	"ILMN_1256122" "0.12787547" "4.43e-03" "4.15" "-2.1886" "7.36e-01" "Hdc" "histidine decarboxylase"
	"ILMN_1260514" "0.12787547" "4.43e-03" "4.15" "-2.18878" "9.26e-01" "Pibf1" "progesterone immunomodulatory binding factor 1"
	"ILMN_1235296" "0.12787547" "4.43e-03" "-4.15" "-2.18905" "-6.80e-01" "" ""
	"ILMN_1249342" "0.12802023" "4.44e-03" "4.15" "-2.19092" "6.80e-01" "Dnajc11" "DnaJ (Hsp40) homolog, subfamily C, member 11"
	"ILMN_2736847" "0.12807193" "4.45e-03" "-4.15" "-2.19202" "-5.46e-01" "Csdc2" "cold shock domain containing C2, RNA binding"
	"ILMN_2763294" "0.12814429" "4.45e-03" "4.15" "-2.19328" "4.83e-01" "Ensa" "endosulfine alpha"
	"ILMN_2728967" "0.12819597" "4.46e-03" "4.15" "-2.19438" "4.63e-01" "Cdyl2" "chromodomain protein, Y chromosome-like 2"
	"ILMN_1227157" "0.12820598" "4.46e-03" "4.15" "-2.19512" "7.75e-01" "" ""
	"ILMN_2616709" "0.12854648" "4.47e-03" "-4.15" "-2.19862" "-5.58e-01" "Nisch" "nischarin"
	"ILMN_1244139" "0.12855658" "4.48e-03" "4.15" "-2.19937" "6.12e-01" "" ""
	"ILMN_1249526" "0.12867359" "4.49e-03" "4.14" "-2.20224" "3.52e-01" "Bmp7" "bone morphogenetic protein 7"
	"ILMN_2641486" "0.12867359" "4.49e-03" "-4.14" "-2.20249" "-5.00e-01" "" ""
	"ILMN_2416631" "0.12867359" "4.49e-03" "4.14" "-2.2035" "4.31e-01" "" ""
	"ILMN_2664559" "0.12867359" "4.49e-03" "4.14" "-2.20352" "6.72e-01" "Zfp691" "zinc finger protein 691"
	"ILMN_1216281" "0.12867359" "4.49e-03" "4.14" "-2.20364" "6.78e-01" "Map4k5" "mitogen-activated protein kinase kinase kinase kinase 5"
	"ILMN_1250635" "0.1288696" "4.51e-03" "4.14" "-2.20617" "4.65e-01" "Pgls" "6-phosphogluconolactonase"
	"ILMN_1234027" "0.1288696" "4.51e-03" "-4.14" "-2.20658" "-3.35e-01" "" ""
	"ILMN_1223710" "0.12890105" "4.51e-03" "4.14" "-2.2075" "5.91e-01" "Pmm1" "phosphomannomutase 1"
	"ILMN_1239507" "0.12933545" "4.53e-03" "4.14" "-2.21228" "5.10e-01" "Mrpl15" "mitochondrial ribosomal protein L15"
	"ILMN_2615034" "0.12933545" "4.53e-03" "-4.14" "-2.21293" "-7.59e-01" "Mog" "myelin oligodendrocyte glycoprotein"
	"ILMN_2646260" "0.12933545" "4.53e-03" "-4.14" "-2.21307" "-5.52e-01" "Inpp4a" "inositol polyphosphate-4-phosphatase, type I"
	"ILMN_2435584" "0.12935389" "4.54e-03" "4.14" "-2.21388" "6.16e-01" "Tpm3" "tropomyosin 3, gamma"
	"ILMN_2457372" "0.12947648" "4.55e-03" "-4.13" "-2.21555" "-4.27e-01" "Trub1" "TruB pseudouridine (psi) synthase homolog 1 (E. coli)"
	"ILMN_1230375" "0.12983483" "4.56e-03" "-4.13" "-2.21917" "-1.55" "" ""
	"ILMN_2657243" "0.1302518" "4.58e-03" "4.13" "-2.22326" "3.32e-01" "Kcnf1" "potassium voltage-gated channel, subfamily F, member 1"
	"ILMN_1247131" "0.13030504" "4.58e-03" "4.13" "-2.22453" "4.91e-01" "Emc10" "ER membrane protein complex subunit 10"
	"ILMN_2723648" "0.13030504" "4.59e-03" "4.13" "-2.225" "5.48e-01" "Mospd1" "motile sperm domain containing 1"
	"ILMN_1242235" "0.1303132" "4.59e-03" "4.13" "-2.22605" "3.39e-01" "Top2a" "topoisomerase (DNA) II alpha"
	"ILMN_2688822" "0.1303132" "4.59e-03" "4.13" "-2.22701" "7.59e-01" "Ndufv3" "NADH dehydrogenase (ubiquinone) flavoprotein 3"
	"ILMN_1235993" "0.1303132" "4.59e-03" "4.13" "-2.22703" "4.61e-01" "Clec2l" "C-type lectin domain family 2, member L"
	"ILMN_1248108" "0.13059469" "4.61e-03" "-4.12" "-2.22999" "-1.01" "Lyplal1" "lysophospholipase-like 1"
	"ILMN_2634248" "0.13150444" "4.64e-03" "4.12" "-2.2386" "6.78e-01" "Syncrip" "synaptotagmin binding, cytoplasmic RNA interacting protein"
	"ILMN_1214266" "0.13150444" "4.65e-03" "4.12" "-2.23919" "4.81e-01" "" ""
	"ILMN_2476822" "0.13150444" "4.65e-03" "-4.12" "-2.23938" "-4.59e-01" "" ""
	"ILMN_2771349" "0.1316442" "4.66e-03" "4.11" "-2.24116" "4.12e-01" "0610007P14Rik" "RIKEN cDNA 0610007P14 gene"
	"ILMN_2498659" "0.13186314" "4.67e-03" "4.11" "-2.24359" "4.07e-01" "Tom1l2" "target of myb1-like 2 (chicken)"
	"ILMN_1245821" "0.13197855" "4.67e-03" "-4.11" "-2.24538" "-5.39e-01" "Angptl6" "angiopoietin-like 6"
	"ILMN_1232411" "0.13197855" "4.68e-03" "-4.11" "-2.24583" "-5.68e-01" "Slc35f4" "solute carrier family 35, member F4"
	"ILMN_2753077" "0.13210943" "4.68e-03" "4.11" "-2.24781" "5.89e-01" "Arrb1" "arrestin, beta 1"
	"ILMN_1242356" "0.13210943" "4.69e-03" "4.11" "-2.24819" "7.41e-01" "" ""
	"ILMN_1224437" "0.13224314" "4.69e-03" "4.11" "-2.24992" "5.10e-01" "Ppm1m" "protein phosphatase 1M"
	"ILMN_2687744" "0.13236723" "4.70e-03" "4.11" "-2.25157" "8.61e-01" "Rnf167" "ring finger protein 167"
	"ILMN_2632264" "0.13247502" "4.71e-03" "-4.11" "-2.25309" "-4.78e-01" "Acot7" "acyl-CoA thioesterase 7"
	"ILMN_1216950" "0.13249007" "4.71e-03" "-4.11" "-2.25386" "-6.77e-01" "" ""
	"ILMN_2482263" "0.13250958" "4.71e-03" "-4.10" "-2.25466" "-5.48e-01" "Dnm3os" "dynamin 3, opposite strand"
	"ILMN_2670314" "0.13251083" "4.72e-03" "4.10" "-2.25617" "4.63e-01" "0610010F05Rik" "RIKEN cDNA 0610010F05 gene"
	"ILMN_2658582" "0.13251083" "4.72e-03" "-4.10" "-2.25709" "-4.68e-01" "Rgs17" "regulator of G-protein signaling 17"
	"ILMN_1219842" "0.13251083" "4.73e-03" "-4.10" "-2.2574" "-7.75e-01" "Gpr137" "G protein-coupled receptor 137"
	"ILMN_2761423" "0.13251083" "4.73e-03" "-4.10" "-2.25776" "-4.96e-01" "Dzip1l" "DAZ interacting protein 1-like"
	"ILMN_2652511" "0.13251083" "4.73e-03" "4.10" "-2.25789" "5.74e-01" "Hist1h2bj" "histone cluster 1, H2bj"
	"ILMN_2672698" "0.13253149" "4.73e-03" "4.10" "-2.2587" "9.89e-01" "Rassf4" "Ras association (RalGDS/AF-6) domain family member 4"
	"ILMN_3161718" "0.13269288" "4.74e-03" "-4.10" "-2.26065" "-3.46e-01" "Mapk8ip2" "mitogen-activated protein kinase 8 interacting protein 2"
	"ILMN_1245464" "0.13275274" "4.75e-03" "-4.10" "-2.26178" "-3.29e-01" "Slc9a3" "solute carrier family 9 (sodium/hydrogen exchanger), member 3"
	"ILMN_1245999" "0.1327687" "4.76e-03" "4.10" "-2.26433" "4.47e-01" "Aig1" "androgen-induced 1"
	"ILMN_1227353" "0.1327687" "4.76e-03" "4.10" "-2.26518" "7.48e-01" "Aagab" "alpha- and gamma-adaptin binding protein"
	"ILMN_2671824" "0.1327687" "4.76e-03" "4.10" "-2.2654" "4.73e-01" "Clgn" "calmegin"
	"ILMN_2490254" "0.1327687" "4.76e-03" "-4.10" "-2.26609" "-5.20e-01" "Spred1" "sprouty protein with EVH-1 domain 1, related sequence"
	"ILMN_1222599" "0.1327687" "4.77e-03" "4.10" "-2.26617" "1.11" "" ""
	"ILMN_2441921" "0.1327687" "4.77e-03" "4.10" "-2.26631" "5.24e-01" "Trim56" "tripartite motif-containing 56"
	"ILMN_2699637" "0.1327687" "4.77e-03" "4.10" "-2.2669" "4.02e-01" "Lsr" "lipolysis stimulated lipoprotein receptor"
	"ILMN_1213802" "0.1327687" "4.77e-03" "4.09" "-2.26742" "4.90e-01" "" ""
	"ILMN_1223533" "0.1327687" "4.77e-03" "4.09" "-2.26767" "3.94e-01" "Chl1" "cell adhesion molecule with homology to L1CAM"
	"ILMN_2610039" "0.13285269" "4.78e-03" "-4.09" "-2.26899" "-3.27e-01" "Slitrk3" "SLIT and NTRK-like family, member 3"
	"ILMN_1220063" "0.13319291" "4.79e-03" "-4.09" "-2.27236" "-4.93e-01" "" ""
	"ILMN_1245256" "0.13333525" "4.80e-03" "-4.09" "-2.27415" "-6.15e-01" "Fam13b" "family with sequence similarity 13, member B"
	"ILMN_2720092" "0.13359785" "4.81e-03" "4.09" "-2.27689" "6.68e-01" "Alkbh6" "alkB, alkylation repair homolog 6 (E. coli)"
	"ILMN_1258727" "0.13416649" "4.84e-03" "-4.08" "-2.28285" "-3.58e-01" "Gemin8" "gem (nuclear organelle) associated protein 8"
	"ILMN_2455096" "0.13416649" "4.84e-03" "4.08" "-2.28316" "7.30e-01" "" ""
	"ILMN_1228233" "0.13416649" "4.84e-03" "-4.08" "-2.28335" "-3.91e-01" "Gstm1" "glutathione S-transferase, mu 1"
	"ILMN_2683277" "0.13423956" "4.85e-03" "-4.08" "-2.28457" "-9.01e-01" "3830406C13Rik" "RIKEN cDNA 3830406C13 gene"
	"ILMN_3160963" "0.13434356" "4.85e-03" "4.08" "-2.28603" "6.63e-01" "Smim19" "small integral membrane protein 19"
	"ILMN_1258594" "0.13451821" "4.86e-03" "4.08" "-2.28806" "8.24e-01" "" ""
	"ILMN_2663281" "0.13472654" "4.88e-03" "-4.08" "-2.29062" "-9.37e-01" "Sel1l3" "sel-1 suppressor of lin-12-like 3 (C. elegans)"
	"ILMN_2775016" "0.13472654" "4.88e-03" "4.08" "-2.29099" "5.21e-01" "Fzd6" "frizzled homolog 6 (Drosophila)"
	"ILMN_1259949" "0.1347684" "4.88e-03" "-4.08" "-2.29195" "-9.04e-01" "Arhgef25" "Rho guanine nucleotide exchange factor (GEF) 25"
	"ILMN_1225654" "0.13502263" "4.89e-03" "-4.07" "-2.29461" "-8.51e-01" "Slc35a1" "solute carrier family 35 (CMP-sialic acid transporter), member 1"
	"ILMN_2535442" "0.1352859" "4.91e-03" "4.07" "-2.29733" "5.57e-01" "" ""
	"ILMN_2705673" "0.13541205" "4.91e-03" "4.07" "-2.29896" "7.91e-01" "Spg21" "spastic paraplegia 21 homolog (human)"
	"ILMN_2742592" "0.13549745" "4.92e-03" "4.07" "-2.30026" "8.23e-01" "Hist1h2bf" "histone cluster 1, H2bf"
	"ILMN_2742647" "0.13557692" "4.93e-03" "-4.07" "-2.30152" "-3.39e-01" "" ""
	"ILMN_2722290" "0.13566649" "4.93e-03" "-4.07" "-2.30286" "-3.74e-01" "C030039L03Rik" "RIKEN cDNA C030039L03 gene"
	"ILMN_2744816" "0.13592127" "4.94e-03" "4.07" "-2.3055" "5.26e-01" "Pogk" "pogo transposable element with KRAB domain"
	"ILMN_1257235" "0.13592287" "4.95e-03" "-4.07" "-2.30615" "-6.57e-01" "" ""
	"ILMN_2422014" "0.13638369" "4.97e-03" "4.06" "-2.3104" "4.82e-01" "" ""
	"ILMN_2693827" "0.13650095" "4.97e-03" "-4.06" "-2.31195" "-8.62e-01" "" ""
	"ILMN_2707941" "0.13656674" "4.98e-03" "-4.06" "-2.3131" "-4.00e-01" "Gpr83" "G protein-coupled receptor 83"
	"ILMN_1260282" "0.13666353" "4.99e-03" "-4.06" "-2.31449" "-8.09e-01" "Tnpo1" "transportin 1"
	"ILMN_1222782" "0.13724346" "5.01e-03" "4.06" "-2.31965" "3.58e-01" "" ""
	"ILMN_1245549" "0.13735137" "5.02e-03" "-4.05" "-2.32112" "-7.22e-01" "Cemip" "cell migration inducing protein, hyaluronan binding"
	"ILMN_2740348" "0.13753253" "5.03e-03" "-4.05" "-2.32345" "-6.30e-01" "Rhot2" "ras homolog gene family, member T2"
	"ILMN_2421751" "0.13753253" "5.03e-03" "4.05" "-2.32379" "1.07" "Kif1c" "kinesin family member 1C"
	"ILMN_1218340" "0.13773713" "5.04e-03" "4.05" "-2.326" "4.71e-01" "C77370" "expressed sequence C77370"
	"ILMN_2778051" "0.13810471" "5.06e-03" "-4.05" "-2.32962" "-5.31e-01" "Izumo4" "IZUMO family member 4"
	"ILMN_2659724" "0.13810471" "5.06e-03" "4.05" "-2.33027" "3.69e-01" "Gpr135" "G protein-coupled receptor 135"
	"ILMN_1228629" "0.13810471" "5.06e-03" "-4.05" "-2.33074" "-9.39e-01" "Zfp704" "zinc finger protein 704"
	"ILMN_2776048" "0.13810966" "5.07e-03" "-4.05" "-2.33158" "-6.85e-01" "En1" "engrailed 1"
	"ILMN_2705349" "0.13810966" "5.07e-03" "-4.05" "-2.33203" "-4.42e-01" "Nipa1" "non imprinted in Prader-Willi/Angelman syndrome 1 homolog (human)"
	"ILMN_1241465" "0.13826456" "5.08e-03" "4.05" "-2.33385" "6.45e-01" "Ly6h" "lymphocyte antigen 6 complex, locus H"
	"ILMN_2480035" "0.13846806" "5.09e-03" "-4.04" "-2.33656" "-7.46e-01" "" ""
	"ILMN_2521109" "0.13846806" "5.09e-03" "4.04" "-2.33668" "3.14e-01" "Ube2g2" "ubiquitin-conjugating enzyme E2G 2"
	"ILMN_2600389" "0.13849935" "5.09e-03" "-4.04" "-2.33754" "-4.40e-01" "Slc7a6" "solute carrier family 7 (cationic amino acid transporter, y+ system), member 6"
	"ILMN_1234698" "0.13881388" "5.11e-03" "-4.04" "-2.3411" "-6.98e-01" "Tspan2" "tetraspanin 2"
	"ILMN_2681814" "0.13881388" "5.11e-03" "4.04" "-2.34122" "6.28e-01" "Usp46" "ubiquitin specific peptidase 46"
	"ILMN_1225075" "0.13928081" "5.13e-03" "4.04" "-2.34544" "4.14e-01" "" ""
	"ILMN_2635738" "0.13933297" "5.14e-03" "4.04" "-2.34646" "3.30e-01" "Atp8a2" "ATPase, aminophospholipid transporter-like, class I, type 8A, member 2"
	"ILMN_2769688" "0.13978125" "5.16e-03" "-4.03" "-2.35068" "-4.75e-01" "Srf" "serum response factor"
	"ILMN_2664714" "0.13978125" "5.16e-03" "4.03" "-2.35114" "6.06e-01" "Fam64a" "family with sequence similarity 64, member A"
	"ILMN_2660766" "0.13991882" "5.17e-03" "-4.03" "-2.35282" "-5.77e-01" "Cd59b" "CD59b antigen"
	"ILMN_2476470" "0.14007733" "5.18e-03" "4.03" "-2.35465" "8.21e-01" "" ""
	"ILMN_2776910" "0.14012689" "5.18e-03" "4.03" "-2.35565" "4.45e-01" "Mob4" "MOB family member 4, phocein"
	"ILMN_2592321" "0.14095367" "5.21e-03" "4.02" "-2.36257" "6.63e-01" "Cdh13" "cadherin 13"
	"ILMN_2441625" "0.14096114" "5.22e-03" "-4.02" "-2.36324" "-3.96e-01" "Fam198b" "family with sequence similarity 198, member B"
	"ILMN_2607543" "0.14124081" "5.23e-03" "4.02" "-2.36598" "6.19e-01" "Gdap1l1" "ganglioside-induced differentiation-associated protein 1-like 1"
	"ILMN_2698252" "0.1413144" "5.24e-03" "4.02" "-2.36716" "4.08e-01" "Cdk1" "cyclin-dependent kinase 1"
	"ILMN_1232055" "0.14137878" "5.24e-03" "-4.02" "-2.36827" "-3.27e-01" "Slc45a4" "solute carrier family 45, member 4"
	"ILMN_2657828" "0.14193338" "5.27e-03" "-4.02" "-2.37308" "-6.12e-01" "Rhbdf1" "rhomboid family 1 (Drosophila)"
	"ILMN_1228267" "0.14193559" "5.27e-03" "4.02" "-2.37371" "3.24e-01" "" ""
	"ILMN_1258253" "0.14194776" "5.28e-03" "4.01" "-2.37589" "3.75e-01" "Aebp2" "AE binding protein 2"
	"ILMN_1218610" "0.14194776" "5.28e-03" "-4.01" "-2.37611" "-3.94e-01" "" ""
	"ILMN_1257579" "0.14194776" "5.28e-03" "4.01" "-2.37619" "4.29e-01" "Nup210" "nucleoporin 210"
	"ILMN_2767118" "0.14194776" "5.28e-03" "4.01" "-2.37627" "5.07e-01" "Mrps26" "mitochondrial ribosomal protein S26"
	"ILMN_1258835" "0.14200569" "5.29e-03" "-4.01" "-2.37785" "-1.06" "2900027M19Rik" "RIKEN cDNA 2900027M19 gene"
	"ILMN_1238029" "0.14200569" "5.29e-03" "4.01" "-2.37794" "5.03e-01" "Ahctf1" "AT hook containing transcription factor 1"
	"ILMN_2622001" "0.14201514" "5.29e-03" "4.01" "-2.37863" "3.24e-01" "Phf21a" "PHD finger protein 21A"
	"ILMN_2628174" "0.14205748" "5.30e-03" "-4.01" "-2.37956" "-4.45e-01" "Acss1" "acyl-CoA synthetase short-chain family member 1"
	"ILMN_2777478" "0.14219241" "5.31e-03" "4.01" "-2.38119" "6.50e-01" "Nbl1" "neuroblastoma, suppression of tumorigenicity 1"
	"ILMN_2728465" "0.14226331" "5.31e-03" "-4.01" "-2.38234" "-5.17e-01" "Sstr1" "somatostatin receptor 1"
	"ILMN_1222149" "0.14264762" "5.33e-03" "4.01" "-2.38635" "4.82e-01" "Cdk12" "cyclin-dependent kinase 12"
	"ILMN_1252454" "0.14264762" "5.33e-03" "-4.01" "-2.38646" "-4.99e-01" "" ""
	"ILMN_1233779" "0.14301246" "5.35e-03" "-4.00" "-2.3898" "-6.92e-01" "Epb4.1l4a" "erythrocyte protein band 4.1-like 4a"
	"ILMN_1228180" "0.14324485" "5.36e-03" "4.00" "-2.39233" "4.87e-01" "Armc9" "armadillo repeat containing 9"
	"ILMN_2610157" "0.14324485" "5.36e-03" "-4.00" "-2.39277" "-6.32e-01" "Neo1" "neogenin"
	"ILMN_2629112" "0.14335673" "5.38e-03" "-4.00" "-2.39525" "-3.43e-01" "Acer2" "alkaline ceramidase 2"
	"ILMN_2730909" "0.14335673" "5.38e-03" "-4.00" "-2.39525" "-3.43e-01" "" ""
	"ILMN_2704951" "0.14335673" "5.38e-03" "4.00" "-2.39631" "3.34e-01" "" ""
	"ILMN_2471970" "0.14335673" "5.38e-03" "4.00" "-2.39659" "8.02e-01" "" ""
	"ILMN_1237789" "0.14335673" "5.38e-03" "4.00" "-2.39666" "3.48e-01" "Apobec3" "apolipoprotein B mRNA editing enzyme, catalytic polypeptide 3"
	"ILMN_2694857" "0.14350396" "5.39e-03" "4.00" "-2.39837" "3.50e-01" "Gpatch3" "G patch domain containing 3"
	"ILMN_1237221" "0.14357767" "5.40e-03" "4.00" "-2.40002" "5.32e-01" "Srd5a1" "steroid 5 alpha-reductase 1"
	"ILMN_1227035" "0.14357767" "5.40e-03" "4.00" "-2.40045" "5.00e-01" "B230322F03Rik" "RIKEN cDNA B230322F03 gene"
	"ILMN_1243722" "0.14357767" "5.40e-03" "-4.00" "-2.40075" "-5.40e-01" "Lzts3" "leucine zipper, putative tumor suppressor family member 3"
	"ILMN_2614161" "0.14417132" "5.43e-03" "-3.99" "-2.40577" "-6.36e-01" "Lss" "lanosterol synthase"
	"ILMN_3160411" "0.14420252" "5.43e-03" "-3.99" "-2.40661" "-7.01e-01" "" ""
	"ILMN_2495860" "0.14424845" "5.44e-03" "3.99" "-2.40756" "3.89e-01" "" ""
	"ILMN_2736902" "0.14455825" "5.45e-03" "3.99" "-2.41046" "4.15e-01" "Pcdhga4" "protocadherin gamma subfamily A, 4"
	"ILMN_1224980" "0.14468147" "5.46e-03" "-3.99" "-2.41198" "-6.11e-01" "Fam173b" "family with sequence similarity 173, member B"
	"ILMN_2619689" "0.14498156" "5.48e-03" "-3.98" "-2.41481" "-4.93e-01" "Zfp819" "zinc finger protein 819"
	"ILMN_1249829" "0.14501718" "5.48e-03" "3.98" "-2.41649" "4.30e-01" "Mybl2" "myeloblastosis oncogene-like 2"
	"ILMN_1246611" "0.14501718" "5.48e-03" "-3.98" "-2.41671" "-3.91e-01" "Cd164" "CD164 antigen"
	"ILMN_1247238" "0.14501718" "5.49e-03" "3.98" "-2.41692" "3.46e-01" "Myoc" "myocilin"
	"ILMN_1228970" "0.14501718" "5.49e-03" "-3.98" "-2.4175" "-3.93e-01" "Rhobtb2" "Rho-related BTB domain containing 2"
	"ILMN_1251142" "0.14505279" "5.50e-03" "-3.98" "-2.41882" "-8.74e-01" "" ""
	"ILMN_2645613" "0.14505279" "5.50e-03" "-3.98" "-2.41897" "-5.18e-01" "Cc2d1a" "coiled-coil and C2 domain containing 1A"
	"ILMN_2776431" "0.14524922" "5.51e-03" "3.98" "-2.42102" "6.27e-01" "C1qa" "complement component 1, q subcomponent, alpha polypeptide"
	"ILMN_2744245" "0.14547455" "5.52e-03" "3.98" "-2.42364" "3.68e-01" "Wwp2" "WW domain containing E3 ubiquitin protein ligase 2"
	"ILMN_2592953" "0.14547455" "5.52e-03" "-3.98" "-2.42389" "-1.09" "Scg5" "secretogranin V"
	"ILMN_1219179" "0.14557603" "5.53e-03" "-3.98" "-2.42535" "-7.38e-01" "Adal" "adenosine deaminase-like"
	"ILMN_2484322" "0.14557603" "5.53e-03" "-3.98" "-2.42584" "-4.37e-01" "Ank3" "ankyrin 3, epithelial"
	"ILMN_2758632" "0.14561234" "5.54e-03" "3.98" "-2.42672" "4.99e-01" "Mnat1" "menage a trois 1"
	"ILMN_1230353" "0.14591008" "5.55e-03" "-3.97" "-2.4295" "-4.39e-01" "Bcl6" "B cell leukemia/lymphoma 6"
	"ILMN_1230407" "0.14619318" "5.56e-03" "3.97" "-2.43218" "3.51e-01" "" ""
	"ILMN_1229827" "0.14631034" "5.57e-03" "-3.97" "-2.43364" "-6.46e-01" "St7" "suppression of tumorigenicity 7"
	"ILMN_2520635" "0.1466824" "5.59e-03" "3.97" "-2.43744" "6.48e-01" "Ythdf2" "YTH domain family 2"
	"ILMN_1215755" "0.1466824" "5.59e-03" "3.97" "-2.43756" "6.18e-01" "Grwd1" "glutamate-rich WD repeat containing 1"
	"ILMN_2425264" "0.14689526" "5.60e-03" "-3.97" "-2.43971" "-3.67e-01" "" ""
	"ILMN_2460334" "0.14690852" "5.61e-03" "-3.97" "-2.44041" "-7.18e-01" "" ""
	"ILMN_2471128" "0.14777218" "5.64e-03" "3.96" "-2.44728" "4.77e-01" "" ""
	"ILMN_1234978" "0.14787027" "5.65e-03" "-3.96" "-2.44858" "-5.28e-01" "Synpo" "synaptopodin"
	"ILMN_2774404" "0.14796657" "5.66e-03" "-3.96" "-2.45125" "-3.42e-01" "Olfr124" "olfactory receptor 124"
	"ILMN_2535566" "0.14796657" "5.67e-03" "3.96" "-2.45205" "5.17e-01" "" ""
	"ILMN_2495555" "0.14796657" "5.67e-03" "3.96" "-2.45255" "7.91e-01" "Mapk8ip2" "mitogen-activated protein kinase 8 interacting protein 2"
	"ILMN_1251151" "0.14796657" "5.67e-03" "-3.96" "-2.45264" "-4.28e-01" "" ""
	"ILMN_2492395" "0.14796657" "5.67e-03" "3.96" "-2.45269" "4.00e-01" "Emc7" "ER membrane protein complex subunit 7"
	"ILMN_1232090" "0.14796657" "5.68e-03" "3.96" "-2.4532" "3.51e-01" "Samd3" "sterile alpha motif domain containing 3"
	"ILMN_1244524" "0.14796657" "5.68e-03" "3.96" "-2.45367" "4.01e-01" "BC051142" "cDNA sequence BC051142"
	"ILMN_1218422" "0.14796657" "5.69e-03" "-3.95" "-2.45571" "-9.10e-01" "" ""
	"ILMN_1237525" "0.14796657" "5.69e-03" "-3.95" "-2.45581" "-3.20e-01" "Stx1b" "syntaxin 1B"
	"ILMN_2666297" "0.14796657" "5.69e-03" "-3.95" "-2.45605" "-5.23e-01" "Map10" "microtubule-associated protein 10"
	"ILMN_1238838" "0.14796657" "5.69e-03" "-3.95" "-2.45637" "-8.11e-01" "Dtx3" "deltex 3 homolog (Drosophila)"
	"ILMN_1251244" "0.14796657" "5.69e-03" "3.95" "-2.45688" "7.82e-01" "Sf1" "splicing factor 1"
	"ILMN_1239635" "0.14796657" "5.70e-03" "3.95" "-2.45705" "6.34e-01" "" ""
	"ILMN_1257025" "0.14809389" "5.70e-03" "-3.95" "-2.45869" "-7.06e-01" "" ""
	"ILMN_2777668" "0.14809389" "5.71e-03" "-3.95" "-2.45975" "-4.72e-01" "Pnpla6" "patatin-like phospholipase domain containing 6"
	"ILMN_2448110" "0.14809389" "5.71e-03" "-3.95" "-2.45976" "-5.03e-01" "" ""
	"ILMN_1216200" "0.14816811" "5.72e-03" "3.95" "-2.46094" "7.07e-01" "Rad51ap1" "RAD51 associated protein 1"
	"ILMN_2645180" "0.14816811" "5.72e-03" "-3.95" "-2.46148" "-3.44e-01" "Gtpbp8" "GTP-binding protein 8 (putative)"
	"ILMN_2688863" "0.14820525" "5.72e-03" "3.95" "-2.46234" "6.83e-01" "Rpl21" "ribosomal protein L21"
	"ILMN_2670895" "0.14829844" "5.73e-03" "-3.95" "-2.46361" "-6.52e-01" "Ddx39b" "DEAD (Asp-Glu-Ala-Asp) box polypeptide 39B"
	"ILMN_1253894" "0.14860639" "5.75e-03" "3.95" "-2.46642" "4.34e-01" "Cln8" "ceroid-lipofuscinosis, neuronal 8"
	"ILMN_1234283" "0.14863671" "5.75e-03" "3.95" "-2.46723" "7.71e-01" "Irx5" "Iroquois related homeobox 5 (Drosophila)"
	"ILMN_1221039" "0.14867491" "5.76e-03" "3.95" "-2.46866" "7.57e-01" "Eri2" "exoribonuclease 2"
	"ILMN_2434674" "0.14867491" "5.76e-03" "-3.95" "-2.46869" "-4.61e-01" "Clrn1" "clarin 1"
	"ILMN_1250286" "0.14876795" "5.76e-03" "3.94" "-2.46995" "7.07e-01" "Myo5a" "myosin VA"
	"ILMN_2650893" "0.14883646" "5.77e-03" "-3.94" "-2.47103" "-7.14e-01" "E4f1" "E4F transcription factor 1"
	"ILMN_1258676" "0.14898572" "5.78e-03" "3.94" "-2.4727" "3.62e-01" "Tef" "thyrotroph embryonic factor"
	"ILMN_2763235" "0.14898988" "5.78e-03" "-3.94" "-2.47332" "-4.22e-01" "" ""
	"ILMN_2761445" "0.14912387" "5.79e-03" "-3.94" "-2.47532" "-5.37e-01" "Lin37" "lin-37 homolog (C. elegans)"
	"ILMN_2676290" "0.14912387" "5.80e-03" "3.94" "-2.476" "4.63e-01" "Dnph1" "2'-deoxynucleoside 5'-phosphate N-hydrolase 1"
	"ILMN_2715558" "0.14912387" "5.80e-03" "-3.94" "-2.47652" "-3.86e-01" "Arhgap17" "Rho GTPase activating protein 17"
	"ILMN_1242658" "0.14912387" "5.80e-03" "3.94" "-2.47664" "4.89e-01" "A730017C20Rik" "RIKEN cDNA A730017C20 gene"
	"ILMN_1243105" "0.15006221" "5.84e-03" "-3.93" "-2.48426" "-4.44e-01" "Cep97" "centrosomal protein 97"
	"ILMN_2591381" "0.15006221" "5.84e-03" "-3.93" "-2.48452" "-4.64e-01" "Ppm1b" "protein phosphatase 1B, magnesium dependent, beta isoform"
	"ILMN_3160970" "0.15067996" "5.87e-03" "-3.93" "-2.4895" "-7.25e-01" "Gpr17" "G protein-coupled receptor 17"
	"ILMN_1224139" "0.15084765" "5.88e-03" "3.93" "-2.49176" "3.80e-01" "" ""
	"ILMN_1243550" "0.15084765" "5.88e-03" "-3.93" "-2.49187" "-3.97e-01" "Ahcyl2" "S-adenosylhomocysteine hydrolase-like 2"
	"ILMN_1256735" "0.1509092" "5.89e-03" "3.93" "-2.49334" "3.63e-01" "Gusb" "glucuronidase, beta"
	"ILMN_2732966" "0.1509092" "5.89e-03" "-3.93" "-2.49348" "-7.34e-01" "Epha8" "Eph receptor A8"
	"ILMN_2641228" "0.15097934" "5.90e-03" "-3.93" "-2.49456" "-4.88e-01" "Hspa12b" "heat shock protein 12B"
	"ILMN_2718189" "0.15116009" "5.91e-03" "-3.92" "-2.49643" "-7.16e-01" "Chn2" "chimerin 2"
	"ILMN_2635240" "0.15148385" "5.93e-03" "-3.92" "-2.4993" "-3.71e-01" "Sh3glb2" "SH3-domain GRB2-like endophilin B2"
	"ILMN_1253317" "0.15171994" "5.94e-03" "-3.92" "-2.50171" "-3.94e-01" "Xpnpep1" "X-prolyl aminopeptidase (aminopeptidase P) 1, soluble"
	"ILMN_2725548" "0.15171994" "5.94e-03" "3.92" "-2.50213" "3.60e-01" "Pqlc2" "PQ loop repeat containing 2"
	"ILMN_2776554" "0.15182693" "5.95e-03" "3.92" "-2.50379" "8.02e-01" "Igfbpl1" "insulin-like growth factor binding protein-like 1"
	"ILMN_1232176" "0.15182693" "5.95e-03" "-3.92" "-2.50406" "-3.93e-01" "" ""
	"ILMN_2732961" "0.15249898" "5.98e-03" "3.92" "-2.50936" "5.84e-01" "Mff" "mitochondrial fission factor"
	"ILMN_1232381" "0.15279927" "6.00e-03" "3.91" "-2.51205" "3.53e-01" "Slit2" "slit homolog 2 (Drosophila)"
	"ILMN_1248401" "0.15303215" "6.01e-03" "-3.91" "-2.51481" "-9.95e-01" "Meis1" "Meis homeobox 1"
	"ILMN_2677170" "0.15303215" "6.01e-03" "-3.91" "-2.51484" "-4.98e-01" "Sigmar1" "sigma non-opioid intracellular receptor 1"
	"ILMN_1217000" "0.15305594" "6.02e-03" "3.91" "-2.51559" "6.58e-01" "Tfpt" "TCF3 (E2A) fusion partner"
	"ILMN_1221501" "0.15314552" "6.03e-03" "-3.91" "-2.51727" "-6.87e-01" "Fam213a" "family with sequence similarity 213, member A"
	"ILMN_2589741" "0.15314552" "6.03e-03" "-3.91" "-2.51738" "-6.53e-01" "Tmem51" "transmembrane protein 51"
	"ILMN_2772515" "0.15379818" "6.06e-03" "3.91" "-2.52263" "8.88e-01" "Hpcal1" "hippocalcin-like 1"
	"ILMN_1249900" "0.15379818" "6.06e-03" "-3.90" "-2.52309" "-3.43e-01" "" ""
	"ILMN_2632509" "0.15404311" "6.07e-03" "3.90" "-2.52537" "1.42" "Ppp1r14c" "protein phosphatase 1, regulatory (inhibitor) subunit 14c"
	"ILMN_1259921" "0.15428631" "6.08e-03" "3.90" "-2.52764" "6.55e-01" "" ""
	"ILMN_2458614" "0.15470839" "6.11e-03" "3.90" "-2.53135" "4.45e-01" "" ""
	"ILMN_1218968" "0.15470839" "6.11e-03" "3.90" "-2.53172" "4.10e-01" "Nell1" "NEL-like 1"
	"ILMN_2496209" "0.15492014" "6.12e-03" "3.90" "-2.53376" "3.52e-01" "Eif2ak1" "eukaryotic translation initiation factor 2 alpha kinase 1"
	"ILMN_1253408" "0.15517027" "6.13e-03" "3.90" "-2.53623" "1.51" "Ednrb" "endothelin receptor type B"
	"ILMN_1226239" "0.15517027" "6.14e-03" "-3.89" "-2.53664" "-4.41e-01" "Inpp4b" "inositol polyphosphate-4-phosphatase, type II"
	"ILMN_2482190" "0.15553259" "6.15e-03" "-3.89" "-2.53971" "-4.67e-01" "Mtmr7" "myotubularin related protein 7"
	"ILMN_1225763" "0.15563466" "6.16e-03" "-3.89" "-2.54153" "-3.53e-01" "" ""
	"ILMN_2521313" "0.15563466" "6.16e-03" "-3.89" "-2.54157" "-4.11e-01" "" ""
	"ILMN_1255854" "0.15564162" "6.17e-03" "3.89" "-2.54263" "6.24e-01" "" ""
	"ILMN_2495447" "0.15564162" "6.17e-03" "-3.89" "-2.54278" "-8.17e-01" "H2-Q6" "histocompatibility 2, Q region locus 6"
	"ILMN_2640519" "0.15572637" "6.18e-03" "-3.89" "-2.54393" "-4.84e-01" "S100a9" "S100 calcium binding protein A9 (calgranulin B)"
	"ILMN_1257788" "0.15611175" "6.20e-03" "3.89" "-2.54715" "4.92e-01" "A430005L14Rik" "RIKEN cDNA A430005L14 gene"
	"ILMN_2638653" "0.15619377" "6.20e-03" "3.89" "-2.54837" "6.54e-01" "" ""
	"ILMN_1238402" "0.15619377" "6.21e-03" "-3.89" "-2.54907" "-3.89e-01" "" ""
	"ILMN_1227383" "0.15619377" "6.21e-03" "-3.89" "-2.54957" "-4.60e-01" "" ""
	"ILMN_1223832" "0.15619377" "6.22e-03" "-3.88" "-2.55052" "-4.08e-01" "Adam1a" "a disintegrin and metallopeptidase domain 1a"
	"ILMN_2682321" "0.15619377" "6.22e-03" "-3.88" "-2.5506" "-5.90e-01" "Armc6" "armadillo repeat containing 6"
	"ILMN_2774435" "0.15650868" "6.23e-03" "3.88" "-2.55342" "6.88e-01" "Eif2s2" "eukaryotic translation initiation factor 2, subunit 2 (beta)"
	"ILMN_2416801" "0.15650868" "6.24e-03" "3.88" "-2.554" "5.67e-01" "" ""
	"ILMN_2594128" "0.15650868" "6.24e-03" "-3.88" "-2.55503" "-6.24e-01" "Arglu1" "arginine and glutamate rich 1"
	"ILMN_2735120" "0.15650868" "6.24e-03" "-3.88" "-2.55505" "-4.20e-01" "Ncoa5" "nuclear receptor coactivator 5"
	"ILMN_2421411" "0.15665429" "6.25e-03" "-3.88" "-2.55661" "-4.69e-01" "" ""
	"ILMN_2714415" "0.15685297" "6.26e-03" "3.88" "-2.55854" "9.36e-01" "Cep162" "centrosomal protein 162"
	"ILMN_2437173" "0.15721356" "6.28e-03" "3.88" "-2.56157" "5.66e-01" "Zcchc3" "zinc finger, CCHC domain containing 3"
	"ILMN_2703585" "0.15760511" "6.30e-03" "3.87" "-2.5648" "5.45e-01" "Gbas" "glioblastoma amplified sequence"
	"ILMN_2624018" "0.15768369" "6.31e-03" "-3.87" "-2.5659" "-4.25e-01" "Eef1d" "eukaryotic translation elongation factor 1 delta (guanine nucleotide exchange protein)"
	"ILMN_2683718" "0.15797628" "6.32e-03" "-3.87" "-2.56845" "-8.86e-01" "Lrpprc" "leucine-rich PPR-motif containing"
	"ILMN_2645295" "0.15797867" "6.33e-03" "3.87" "-2.56954" "9.22e-01" "Fam132a" "family with sequence similarity 132, member A"
	"ILMN_2465146" "0.15797867" "6.33e-03" "-3.87" "-2.56961" "-4.62e-01" "Stk36" "serine/threonine kinase 36"
	"ILMN_2623421" "0.15816088" "6.34e-03" "3.87" "-2.57142" "4.31e-01" "Hook1" "hook homolog 1 (Drosophila)"
	"ILMN_2606436" "0.15835144" "6.35e-03" "3.87" "-2.57327" "7.36e-01" "Diap3" "diaphanous homolog 3 (Drosophila)"
	"ILMN_1229268" "0.15837969" "6.36e-03" "-3.87" "-2.57412" "-7.74e-01" "Mobp" "myelin-associated oligodendrocytic basic protein"
	"ILMN_1244390" "0.15837969" "6.36e-03" "-3.87" "-2.57461" "-5.29e-01" "Wrn" "Werner syndrome homolog (human)"
	"ILMN_1231714" "0.15841608" "6.36e-03" "3.87" "-2.57542" "3.46e-01" "Phldb2" "pleckstrin homology-like domain, family B, member 2"
	"ILMN_1220726" "0.15874429" "6.38e-03" "-3.86" "-2.57859" "-4.75e-01" "Satb1" "special AT-rich sequence binding protein 1"
	"ILMN_2638605" "0.15874429" "6.38e-03" "3.86" "-2.57877" "3.91e-01" "Srd5a3" "steroid 5 alpha-reductase 3"
	"ILMN_1247833" "0.15887415" "6.39e-03" "-3.86" "-2.58021" "-4.54e-01" "Ube2q1" "ubiquitin-conjugating enzyme E2Q (putative) 1"
	"ILMN_1245842" "0.15891297" "6.40e-03" "3.86" "-2.58104" "5.09e-01" "Nt5c3b" "5'-nucleotidase, cytosolic IIIB"
	"ILMN_2420938" "0.15897804" "6.40e-03" "3.86" "-2.58205" "4.86e-01" "Cdkn2c" "cyclin-dependent kinase inhibitor 2C (p18, inhibits CDK4)"
	"ILMN_1214938" "0.15944719" "6.42e-03" "-3.86" "-2.58577" "-3.28e-01" "" ""
	"ILMN_2725789" "0.15978827" "6.44e-03" "3.86" "-2.58862" "9.28e-01" "Khdrbs1" "KH domain containing, RNA binding, signal transduction associated 1"
	"ILMN_1246935" "0.16023763" "6.46e-03" "3.85" "-2.59218" "3.55e-01" "" ""
	"ILMN_1237089" "0.16050815" "6.48e-03" "-3.85" "-2.59511" "-6.15e-01" "Ganab" "alpha glucosidase 2 alpha neutral subunit"
	"ILMN_1236954" "0.16050815" "6.48e-03" "3.85" "-2.59512" "4.07e-01" "Lpp" "LIM domain containing preferred translocation partner in lipoma"
	"ILMN_2751407" "0.16054574" "6.49e-03" "-3.85" "-2.59714" "-3.24e-01" "Plk4" "polo-like kinase 4"
	"ILMN_1255324" "0.16054574" "6.49e-03" "-3.85" "-2.59734" "-4.11e-01" "" ""
	"ILMN_2519677" "0.16054574" "6.50e-03" "-3.85" "-2.59768" "-4.85e-01" "Triobp" "TRIO and F-actin binding protein"
	"ILMN_2489666" "0.16054574" "6.50e-03" "-3.85" "-2.59794" "-5.30e-01" "Rit1" "Ras-like without CAAX 1"
	"ILMN_2747560" "0.16054574" "6.50e-03" "-3.85" "-2.5982" "-3.33e-01" "Scara5" "scavenger receptor class A, member 5 (putative)"
	"ILMN_1256702" "0.16080143" "6.51e-03" "3.85" "-2.60046" "1.38" "S100a10" "S100 calcium binding protein A10 (calpactin)"
	"ILMN_1235611" "0.1608777" "6.52e-03" "3.85" "-2.60153" "4.83e-01" "Sgcd" "sarcoglycan, delta (dystrophin-associated glycoprotein)"
	"ILMN_2539454" "0.16103168" "6.53e-03" "3.85" "-2.60312" "4.62e-01" "Uxs1" "UDP-glucuronate decarboxylase 1"
	"ILMN_1256502" "0.16122025" "6.54e-03" "-3.84" "-2.60495" "-5.07e-01" "Pten" "phosphatase and tensin homolog"
	"ILMN_1256412" "0.16122025" "6.54e-03" "-3.84" "-2.6055" "-4.61e-01" "Sh2b1" "SH2B adaptor protein 1"
	"ILMN_2689259" "0.16123886" "6.55e-03" "-3.84" "-2.60619" "-5.58e-01" "Pi4kb" "phosphatidylinositol 4-kinase, catalytic, beta polypeptide"
	"ILMN_2615709" "0.16165234" "6.57e-03" "3.84" "-2.60948" "5.59e-01" "Spc24" "SPC24, NDC80 kinetochore complex component, homolog (S. cerevisiae)"
	"ILMN_2635480" "0.16167644" "6.57e-03" "3.84" "-2.61021" "6.39e-01" "Sucla2" "succinate-Coenzyme A ligase, ADP-forming, beta subunit"
	"ILMN_2630772" "0.16241075" "6.61e-03" "-3.84" "-2.61573" "-3.09e-01" "Tceal5" "transcription elongation factor A (SII)-like 5"
	"ILMN_1226315" "0.16241075" "6.61e-03" "3.84" "-2.61617" "5.47e-01" "" ""
	"ILMN_1220861" "0.16247605" "6.62e-03" "3.84" "-2.61716" "4.72e-01" "Dlgap4" "discs, large homolog-associated protein 4 (Drosophila)"
	"ILMN_1230048" "0.16252002" "6.62e-03" "3.84" "-2.61801" "1.62" "Fxr2" "fragile X mental retardation, autosomal homolog 2"
	"ILMN_1252953" "0.16284524" "6.64e-03" "-3.83" "-2.62071" "-5.84e-01" "Cbln1" "cerebellin 1 precursor protein"
	"ILMN_2618549" "0.16285431" "6.64e-03" "3.83" "-2.62133" "6.58e-01" "Rab7" "RAB7, member RAS oncogene family"
	"ILMN_2525493" "0.16316226" "6.66e-03" "3.83" "-2.6239" "5.49e-01" "Ywhaq" "tyrosine 3-monooxygenase/tryptophan 5-monooxygenase activation protein, theta polypeptide"
	"ILMN_2690798" "0.16337437" "6.67e-03" "3.83" "-2.62585" "7.85e-01" "Atf7ip" "activating transcription factor 7 interacting protein"
	"ILMN_3162804" "0.16402899" "6.70e-03" "-3.83" "-2.63068" "-6.65e-01" "Ankrd34a" "ankyrin repeat domain 34A"
	"ILMN_1254253" "0.16416853" "6.71e-03" "-3.83" "-2.63215" "-3.72e-01" "Kdm1a" "lysine (K)-specific demethylase 1A"
	"ILMN_1256359" "0.16451889" "6.73e-03" "3.82" "-2.63498" "5.99e-01" "Smox" "spermine oxidase"
	"ILMN_2624740" "0.16455388" "6.73e-03" "-3.82" "-2.63577" "-1.11" "Ap3d1" "adaptor-related protein complex 3, delta 1 subunit"
	"ILMN_2483045" "0.16470758" "6.74e-03" "3.82" "-2.63732" "5.49e-01" "" ""
	"ILMN_1223244" "0.16472332" "6.75e-03" "3.82" "-2.63858" "1.19" "Hbb-bs" "hemoglobin, beta adult s chain"
	"ILMN_2480463" "0.16472332" "6.75e-03" "3.82" "-2.63888" "6.09e-01" "Trim25" "tripartite motif-containing 25"
	"ILMN_2757688" "0.16472332" "6.75e-03" "3.82" "-2.6391" "3.47e-01" "Kcns2" "K+ voltage-gated channel, subfamily S, 2"
	"ILMN_2619136" "0.16481626" "6.76e-03" "3.82" "-2.64026" "3.00e-01" "Pthlh" "parathyroid hormone-like peptide"
	"ILMN_1245850" "0.16495074" "6.77e-03" "-3.82" "-2.64169" "-6.81e-01" "4933427D14Rik" "RIKEN cDNA 4933427D14 gene"
	"ILMN_2508315" "0.16515996" "6.78e-03" "3.82" "-2.64373" "3.65e-01" "" ""
	"ILMN_2611343" "0.16515996" "6.79e-03" "-3.82" "-2.64416" "-4.69e-01" "Galr2" "galanin receptor 2"
	"ILMN_2470672" "0.16561869" "6.81e-03" "-3.81" "-2.64829" "-3.82e-01" "Tmem47" "transmembrane protein 47"
	"ILMN_2765510" "0.16561869" "6.81e-03" "-3.81" "-2.6483" "-6.85e-01" "Grid2ip" "glutamate receptor, ionotropic, delta 2 (Grid2) interacting protein 1"
	"ILMN_2604227" "0.16561869" "6.82e-03" "-3.81" "-2.64879" "-5.76e-01" "Sugp2" "SURP and G patch domain containing 2"
	"ILMN_1258904" "0.16575017" "6.82e-03" "3.81" "-2.65019" "4.34e-01" "Tubgcp5" "tubulin, gamma complex associated protein 5"
	"ILMN_1239024" "0.16578561" "6.83e-03" "-3.81" "-2.6514" "-5.31e-01" "Nlk" "nemo like kinase"
	"ILMN_1221348" "0.16578561" "6.83e-03" "3.81" "-2.65153" "3.27e-01" "Ugt1a7c" "UDP glucuronosyltransferase 1 family, polypeptide A7C"
	"ILMN_1221095" "0.16597284" "6.85e-03" "-3.81" "-2.65379" "-4.52e-01" "" ""
	"ILMN_1232662" "0.16597284" "6.85e-03" "-3.81" "-2.65384" "-3.33e-01" "" ""
	"ILMN_2648548" "0.16613356" "6.86e-03" "3.81" "-2.65543" "5.28e-01" "Casp7" "caspase 7"
	"ILMN_2674712" "0.16681773" "6.89e-03" "-3.80" "-2.66037" "-7.03e-01" "Mcph1" "microcephaly, primary autosomal recessive 1"
	"ILMN_1250201" "0.16702424" "6.91e-03" "-3.80" "-2.66291" "-3.36e-01" "B930041F14Rik" "RIKEN cDNA B930041F14 gene"
	"ILMN_1253618" "0.16702424" "6.91e-03" "-3.80" "-2.66304" "-4.88e-01" "Ccs" "copper chaperone for superoxide dismutase"
	"ILMN_2512580" "0.16702424" "6.91e-03" "3.80" "-2.66412" "4.15e-01" "" ""
	"ILMN_1215907" "0.16702424" "6.91e-03" "-3.80" "-2.6642" "-8.70e-01" "Neo1" "neogenin"
	"ILMN_1234387" "0.16702424" "6.92e-03" "3.80" "-2.66445" "4.69e-01" "Acp1" "acid phosphatase 1, soluble"
	"ILMN_2595091" "0.16725279" "6.93e-03" "-3.80" "-2.66647" "-1.05" "Nhlrc1" "NHL repeat containing 1"
	"ILMN_2459585" "0.16778597" "6.96e-03" "-3.80" "-2.67045" "-7.04e-01" "Gga3" "golgi associated, gamma adaptin ear containing, ARF binding protein 3"
	"ILMN_2690575" "0.16778597" "6.96e-03" "3.80" "-2.67096" "3.83e-01" "Pcbd1" "pterin 4 alpha carbinolamine dehydratase/dimerization cofactor of hepatocyte nuclear factor 1 alpha (TCF1) 1"
	"ILMN_1243932" "0.16807545" "6.98e-03" "3.79" "-2.6737" "3.66e-01" "Sec61a1" "Sec61 alpha 1 subunit (S. cerevisiae)"
	"ILMN_1251145" "0.16807545" "6.98e-03" "3.79" "-2.67391" "1.20" "" ""
	"ILMN_1242994" "0.16836739" "7.00e-03" "3.79" "-2.67675" "6.63e-01" "Irak1bp1" "interleukin-1 receptor-associated kinase 1 binding protein 1"
	"ILMN_2765454" "0.16836739" "7.00e-03" "-3.79" "-2.67731" "-3.25e-01" "Svop" "SV2 related protein"
	"ILMN_2606540" "0.16836739" "7.00e-03" "-3.79" "-2.67741" "-3.33e-01" "Shisa7" "shisa homolog 7 (Xenopus laevis)"
	"ILMN_1245266" "0.16842944" "7.01e-03" "3.79" "-2.67835" "5.28e-01" "Tmem260" "transmembrane protein 260"
	"ILMN_1230056" "0.16863215" "7.02e-03" "3.79" "-2.68018" "4.47e-01" "Gm5801" "ubiquitin-conjugating enzyme E2, J2 homolog pseudogene"
	"ILMN_1225859" "0.16873967" "7.03e-03" "-3.79" "-2.68143" "-3.46e-01" "Khnyn" "KH and NYN domain containing"
	"ILMN_1226111" "0.16873967" "7.03e-03" "3.79" "-2.68196" "7.97e-01" "" ""
	"ILMN_2755351" "0.17008252" "7.09e-03" "3.78" "-2.69097" "7.63e-01" "AU022252" "expressed sequence AU022252"
	"ILMN_2756334" "0.17009842" "7.09e-03" "3.78" "-2.69161" "3.28e-01" "Nmb" "neuromedin B"
	"ILMN_2736347" "0.17024936" "7.10e-03" "-3.78" "-2.69311" "-5.06e-01" "Prmt7" "protein arginine N-methyltransferase 7"
	"ILMN_1244211" "0.17031675" "7.11e-03" "3.78" "-2.69441" "4.38e-01" "" ""
	"ILMN_2672997" "0.17031675" "7.11e-03" "3.78" "-2.69463" "6.50e-01" "Rabif" "RAB interacting factor"
	"ILMN_2597250" "0.17063957" "7.13e-03" "-3.78" "-2.69719" "-6.27e-01" "Abcb9" "ATP-binding cassette, sub-family B (MDR/TAP), member 9"
	"ILMN_1235237" "0.17076721" "7.14e-03" "3.78" "-2.69854" "5.60e-01" "8030462N17Rik" "RIKEN cDNA 8030462N17 gene"
	"ILMN_2615096" "0.1709067" "7.16e-03" "3.78" "-2.70079" "4.11e-01" "Dpp4" "dipeptidylpeptidase 4"
	"ILMN_2710211" "0.1709067" "7.16e-03" "-3.77" "-2.701" "-7.40e-01" "" ""
	"ILMN_1213591" "0.1709067" "7.16e-03" "3.77" "-2.70149" "4.74e-01" "Aes" "amino-terminal enhancer of split"
	"ILMN_2542051" "0.1709067" "7.16e-03" "-3.77" "-2.70159" "-2.87e-01" "" ""
	"ILMN_1246021" "0.17107787" "7.18e-03" "-3.77" "-2.7037" "-8.70e-01" "" ""
	"ILMN_2773286" "0.17107787" "7.18e-03" "3.77" "-2.70375" "9.46e-01" "Abhd14a" "abhydrolase domain containing 14A"
	"ILMN_1245138" "0.17137426" "7.19e-03" "3.77" "-2.70614" "4.13e-01" "" ""
	"ILMN_2762041" "0.1714232" "7.20e-03" "-3.77" "-2.70699" "-4.21e-01" "Cdc42" "cell division cycle 42"
	"ILMN_2758803" "0.17142782" "7.20e-03" "3.77" "-2.70756" "5.20e-01" "1700019G17Rik" "RIKEN cDNA 1700019G17 gene"
	"ILMN_2502931" "0.17158831" "7.21e-03" "-3.77" "-2.70911" "-3.67e-01" "" ""
	"ILMN_2628188" "0.17214785" "7.24e-03" "3.77" "-2.71312" "6.50e-01" "Fgfr1op2" "FGFR1 oncogene partner 2"
	"ILMN_2429059" "0.17216305" "7.24e-03" "3.77" "-2.71376" "5.94e-01" "Zfp467" "zinc finger protein 467"
	"ILMN_2422333" "0.17219255" "7.25e-03" "-3.76" "-2.71488" "-3.64e-01" "Trap1" "TNF receptor-associated protein 1"
	"ILMN_2657994" "0.17219255" "7.25e-03" "-3.76" "-2.71503" "-3.53e-01" "Cdk17" "cyclin-dependent kinase 17"
	"ILMN_2492758" "0.17273058" "7.28e-03" "3.76" "-2.7189" "9.48e-01" "Rbm7" "RNA binding motif protein 7"
	"ILMN_1236477" "0.17280964" "7.29e-03" "3.76" "-2.71993" "4.75e-01" "Ret" "ret proto-oncogene"
	"ILMN_2736783" "0.17300744" "7.30e-03" "-3.76" "-2.72169" "-5.99e-01" "Kctd12" "potassium channel tetramerisation domain containing 12"
	"ILMN_1230440" "0.17305664" "7.30e-03" "3.76" "-2.72254" "7.68e-01" "Itpripl1" "inositol 1,4,5-triphosphate receptor interacting protein-like 1"
	"ILMN_2466637" "0.17365723" "7.33e-03" "-3.76" "-2.72677" "-5.09e-01" "Ulk3" "unc-51-like kinase 3"
	"ILMN_2645962" "0.17396813" "7.35e-03" "-3.75" "-2.72922" "-6.23e-01" "" ""
	"ILMN_1239718" "0.17407991" "7.36e-03" "3.75" "-2.73044" "6.71e-01" "Tekt1" "tektin 1"
	"ILMN_2738152" "0.17434971" "7.37e-03" "-3.75" "-2.73264" "-3.85e-01" "Zfp362" "zinc finger protein 362"
	"ILMN_1215466" "0.17453443" "7.38e-03" "3.75" "-2.7343" "4.27e-01" "Oscar" "osteoclast associated receptor"
	"ILMN_1253297" "0.1745969" "7.39e-03" "3.75" "-2.73523" "5.84e-01" "" ""
	"ILMN_2485439" "0.17501068" "7.41e-03" "3.75" "-2.73829" "3.23e-01" "Serpinb6a" "serine (or cysteine) peptidase inhibitor, clade B, member 6a"
	"ILMN_2706567" "0.17548266" "7.44e-03" "-3.75" "-2.7417" "-4.04e-01" "Spop" "speckle-type POZ protein"
	"ILMN_1238712" "0.17586446" "7.46e-03" "3.74" "-2.74551" "6.19e-01" "" ""
	"ILMN_2680351" "0.17586446" "7.46e-03" "3.74" "-2.74554" "4.48e-01" "Prkrip1" "Prkr interacting protein 1 (IL11 inducible)"
	"ILMN_2518052" "0.17586446" "7.46e-03" "3.74" "-2.74563" "5.17e-01" "Nkain3" "Na+/K+ transporting ATPase interacting 3"
	"ILMN_2705324" "0.17616687" "7.48e-03" "3.74" "-2.748" "4.86e-01" "Hipk2" "homeodomain interacting protein kinase 2"
	"ILMN_2709470" "0.17645671" "7.50e-03" "-3.74" "-2.75059" "-4.22e-01" "Degs1" "degenerative spermatocyte homolog 1 (Drosophila)"
	"ILMN_2420796" "0.17645671" "7.50e-03" "-3.74" "-2.75083" "-5.54e-01" "" ""
	"ILMN_1213531" "0.17672025" "7.51e-03" "-3.74" "-2.75296" "-3.20e-01" "Adipor1" "adiponectin receptor 1"
	"ILMN_1222844" "0.17716802" "7.54e-03" "-3.73" "-2.75669" "-4.67e-01" "Unc79" "unc-79 homolog (C. elegans)"
	"ILMN_1260144" "0.17716802" "7.54e-03" "3.73" "-2.75673" "9.78e-01" "" ""
	"ILMN_2647204" "0.1773383" "7.55e-03" "3.73" "-2.75829" "3.03e-01" "" ""
	"ILMN_2445505" "0.17739622" "7.56e-03" "-3.73" "-2.75918" "-4.73e-01" "Trim2" "tripartite motif-containing 2"
	"ILMN_2610309" "0.17752508" "7.57e-03" "-3.73" "-2.76049" "-5.00e-01" "Pus7" "pseudouridylate synthase 7 homolog (S. cerevisiae)"
	"ILMN_2493827" "0.17765473" "7.58e-03" "-3.73" "-2.7618" "-2.99e-01" "" ""
	"ILMN_2594746" "0.17777488" "7.60e-03" "-3.73" "-2.76494" "-4.74e-01" "Nacc1" "nucleus accumbens associated 1, BEN and BTB (POZ) domain containing"
	"ILMN_2590771" "0.17777488" "7.60e-03" "3.73" "-2.76523" "6.69e-01" "Unc119b" "unc-119 homolog B (C. elegans)"
	"ILMN_1240240" "0.17777488" "7.60e-03" "3.73" "-2.7653" "4.98e-01" "" ""
	"ILMN_2595283" "0.17777488" "7.60e-03" "3.73" "-2.7655" "6.09e-01" "Rrp1b" "ribosomal RNA processing 1 homolog B (S. cerevisiae)"
	"ILMN_2629581" "0.17777488" "7.60e-03" "3.73" "-2.76553" "6.23e-01" "Cox6a2" "cytochrome c oxidase subunit VIa polypeptide 2"
	"ILMN_2523848" "0.17777488" "7.61e-03" "3.73" "-2.76573" "5.32e-01" "Taok1" "TAO kinase 1"
	"ILMN_2713588" "0.17784835" "7.61e-03" "-3.73" "-2.76693" "-5.03e-01" "Haghl" "hydroxyacylglutathione hydrolase-like"
	"ILMN_1224992" "0.17784835" "7.62e-03" "3.73" "-2.76724" "5.23e-01" "Ccser2" "coiled-coil serine rich 2"
	"ILMN_1226259" "0.17829925" "7.64e-03" "3.72" "-2.77084" "3.62e-01" "Adamts2" "a disintegrin-like and metallopeptidase (reprolysin type) with thrombospondin type 1 motif, 2"
	"ILMN_1224386" "0.17829925" "7.65e-03" "-3.72" "-2.77127" "-5.07e-01" "6030458C11Rik" "RIKEN cDNA 6030458C11 gene"
[truncated: 44,633 more rows]
