# Supplementary material for: Mouse models and strain-dependency of Chédiak-Higashi syndrome-associated neurologic dysfunction
Source: Sci Rep. 2019 May 1;9:6752. doi: 10.1038/s41598-019-42159-0 (PMC6494809; doi:10.1038/s41598-019-42159-0)
Supplement: Supplementary file 2 — Supplemental Table 2 [file 41598_2019_42159_MOESM2_ESM.xlsx]

## Sheet: Mt_transcripts_exp_B6_D2_cereb1
Supplemental Table 2. Genes expressed in cerebellum with genetic variants between C57BL/6J and DBA/2J mice.
Gene	Variation (from B6 reference)	Detection (p-value)	Value
Gdi2	splice_donor_variant	0.000244	3720.9
Hcfc1r1	splice_acceptor_variant	0.000244	3291
Gdi2	splice_donor_variant	0.000244	2284.8
Dctn6	splice_acceptor_variant	0.000244	2196.3
Dctn6	splice_donor_variant	0.000244	2196.3
Dctn6	stop_lost	0.000244	2196.3
Sh3gl2	splice_acceptor_variant	0.000244	1845.4
Nisch	stop_gained	0.000244	1609.5
Mtmr7	stop_gained	0.000244	1311.2
Metap2	splice_donor_variant	0.000244	1302.5
Gdi2	splice_donor_variant	0.000244	1122.4
Kcnip4	splice_donor_variant	0.000244	1076.3
Polr2b	-	0.000244	930.1
Son	frameshift_variant	0.000244	820.3
Abhd14a	splice_acceptor_variant	0.000244	812.5
Spire1	splice_donor_variant	0.000244	642.4
Adam9	splice_donor_variant	0.000244	480
Ubash3b	frameshift_variant	0.000244	469.8
Ubash3b	splice_donor_variant	0.000244	469.8
Rnf181	frameshift_variant	0.000244	452.6
Usp46	splice_acceptor_variant	0.000244	403.8
Msi2	frameshift_variant	0.000244	396.7
Trappc1	frameshift_variant	0.000244	368.3
Abca3	stop_gained	0.000244	361.9
Rps15a	splice_donor_variant	0.000244	323.2
Ttc39b	stop_gained	0.000244	319.1
Ttc39b	frameshift_variant	0.000244	319.1
Chpt1	frameshift_variant	0.000244	312.5
Snx24	splice_donor_variant	0.000244	290.2
Sugp2	stop_gained	0.000244	272.8
Evi5	splice_donor_variant	0.000244	263
Ppt1	stop_lost	0.000244	237.5
Acbd4	frameshift_variant	0.000244	236.6
Vezf1	splice_donor_variant	0.000244	225
Itgb1bp1	splice_acceptor_variant	0.000244	219.5
Gabrb3	stop_gained	0.000244	211.1
Spire1	splice_donor_variant	0.000244	196.4
Dhps	stop_gained	0.000244	185.6
Rgs20	frameshift_variant	0.000244	172.1
Pxn	splice_donor_variant	0.000244	167.1
Zfp386	splice_donor_variant	0.000244	165.2
Ubash3b	frameshift_variant	0.000244	163.3
Ubash3b	splice_donor_variant	0.000244	163.3
Rhobtb3	stop_gained	0.000244	160.4
Luzp1	splice_donor_variant	0.000244	154
Stt3a	splice_donor_variant	0.000244	150
Evi5	splice_donor_variant	0.000244	144.5
Sh3gl2	splice_acceptor_variant	0.000244	138.6
Tprkb	splice_acceptor_variant	0.000244	138
Mtmr7	stop_gained	0.000244	135
Zfand1	frameshift_variant	0.000244	134.9
Podxl2	splice_acceptor_variant	0.000244	134.7
Kif17	stop_lost	0.000244	128.2
Dnajc19	frameshift_variant	0.000244	127
Mrpl20	stop_lost	0.000244	127
Brd8	-	0.000244	122.1
Man2b1	splice_donor_variant	0.000244	119.1
Pick1	frameshift_variant	0.000244	114.9
Ift46	splice_acceptor_variant	0.000244	110.8
9030624J02Rik	splice_acceptor_variant	0.000244	108.9
Phgdh	splice_donor_variant	0.000244	103.6
Trmt1	splice_donor_variant	0.000244	103.5
4932438A13Rik	-	0.000244	100.7
Adamts4	frameshift_variant	0.000244	90.3
Son	frameshift_variant	0.000244	84
Slc35a3	splice_donor_variant	0.000244	79.3
Ppt1	stop_lost	0.000244	78.5
Cnot8	splice_donor_variant	0.000244	77.1
Zcchc9	stop_lost	0.000244	73.4
Dnajc19	frameshift_variant	0.000244	72.9
Ahr	stop_lost	0.000244	72.1
Metap2	splice_donor_variant	0.000244	70.3
A930005H10Rik	frameshift_variant	0.000244	65
Eif2b3	splice_acceptor_variant	0.000244	60.3
Blzf1	frameshift_variant	0.000244	59.8
Mrpl55	splice_acceptor_variant	0.000244	58.7
Gramd4	frameshift_variant	0.000244	56
Ttc39b	stop_gained	0.000244	54.1
Ttc39b	frameshift_variant	0.000244	54.1
Nisch	stop_gained	0.000244	53.3
Msi2	frameshift_variant	0.000244	49.9
Tmem132c	splice_acceptor_variant	0.000244	49.4
Brd8	-	0.000244	47.6
Usp48	splice_donor_variant	0.000244	43.7
Fgf1	-	0.000244	38.1
Cog1	stop_gained	0.000244	30.5
Rrm2	frameshift_variant	0.000244	30.3
Rhobtb3	stop_gained	0.000244	16.8
Msi2	frameshift_variant	0.000244	15.9
Cenpl	stop_lost	0.000244	13.8
Gdi2	splice_donor_variant	0.000732	2732.7
Msi2	frameshift_variant	0.000732	364.5
Usp46	splice_acceptor_variant	0.000732	330.4
Dctn6	stop_lost	0.000732	311.3
Dctn6	splice_donor_variant	0.000732	311.3
Dctn6	splice_acceptor_variant	0.000732	311.3
Glod4	splice_donor_variant	0.000732	263.5
Tmem107	frameshift_variant	0.000732	226.5
Phgdh	splice_donor_variant	0.000732	225.4
Cog1	stop_gained	0.000732	219.9
Vta1	splice_donor_variant	0.000732	208.6
Cope	stop_gained	0.000732	159.5
Kcnip4	splice_donor_variant	0.000732	120.8
Son	frameshift_variant	0.000732	112
Ubtf	frameshift_variant	0.000732	98.6
Sclt1	frameshift_variant	0.000732	86.6
Nars2	frameshift_variant	0.000732	83.4
Ubash3b	frameshift_variant	0.000732	70.3
Ubash3b	splice_donor_variant	0.000732	70.3
Abhd14a	splice_acceptor_variant	0.000732	58.9
Ccdc85a	frameshift_variant	0.000732	58.2
Rbm26	-	0.000732	54.9
Rpain	splice_acceptor_variant	0.000732	52.4
Ppp2r4	stop_lost	0.000732	49.4
Wars	splice_acceptor_variant	0.000732	43.4
Zfp277	stop_gained	0.000732	37.7
Zfp277	splice_acceptor_variant	0.000732	37.7
Xrcc6	splice_donor_variant	0.000732	35.8
Slc4a2	splice_donor_variant	0.000732	27.8
Slc35a3	splice_donor_variant	0.000732	25.1
Gabrb3	stop_gained	0.000732	21.2
Pdcd5	frameshift_variant	0.001221	313.1
Abhd2	splice_donor_variant	0.001221	261.4
Cnrip1	frameshift_variant	0.001221	178.6
Spsb3	splice_acceptor_variant	0.001221	128.2
Mettl3	splice_acceptor_variant	0.001221	107.2
Pdik1l	frameshift_variant	0.001221	97.1
Prkag2	splice_acceptor_variant	0.001221	89.1
Fhit	stop_gained	0.001221	78.5
Rbbp9	splice_donor_variant	0.001221	76
Elp4	splice_donor_variant	0.001221	74.2
Kif17	stop_lost	0.001221	52.1
Fgf1	-	0.001221	47.9
Camta1	splice_acceptor_variant	0.001221	40.7
Camta1	splice_donor_variant	0.001221	40.7
Camta1	splice_donor_variant	0.001221	40.7
Metap2	splice_donor_variant	0.001221	36.2
Chpt1	frameshift_variant	0.001221	31
Heatr7b1	splice_acceptor_variant	0.001221	27.7
Nisch	stop_gained	0.001221	27
4931408A02Rik	splice_donor_variant	0.001221	23.9
A930005H10Rik	frameshift_variant	0.001221	19.6
Rpain	splice_acceptor_variant	0.001953	164.7
Adamts4	frameshift_variant	0.001953	131.6
Gm4944	splice_donor_variant	0.001953	123.8
Chpt1	frameshift_variant	0.001953	115.1
Gm8267	frameshift_variant	0.001953	109.3
Ccndbp1	frameshift_variant	0.001953	108.1
Tprkb	splice_acceptor_variant	0.001953	85.2
Uhrf1bp1	splice_donor_variant	0.001953	71.3
Gdi2	splice_donor_variant	0.001953	52.4
Bean1	frameshift_variant	0.001953	47.6
9030624J02Rik	splice_acceptor_variant	0.001953	35.5
Tbl3	splice_acceptor_variant	0.001953	24.1
Egfl7	splice_donor_variant	0.001953	20.8
Egfl7	frameshift_variant	0.001953	20.8
Wars	splice_acceptor_variant	0.00293	81.5
Nudt7	frameshift_variant	0.00293	80.5
Nos1	splice_donor_variant	0.00293	67
Nup210	splice_acceptor_variant	0.00293	62.9
Ppt1	stop_lost	0.00293	26.4
Mast4	-	0.00293	26.2
Zfp386	splice_donor_variant	0.00293	24.2
Klf5	frameshift_variant stop_lost	0.00293	12.8
Kndc1	frameshift_variant	0.003662	17.8
Rpp21	stop_gained	0.00415	202.4
Blvra	frameshift_variant	0.00415	69.8
Vta1	splice_donor_variant	0.00415	29
Elp4	splice_donor_variant	0.00415	13.8
Syne2	splice_donor_variant	0.00415	13.5
Usp48	splice_donor_variant	0.005859	110.1
Ppp4r1	stop_gained	0.005859	101.5
Ccdc55	stop_gained	0.005859	60.9
Mpdu1	stop_gained	0.005859	56.3
AA987161	splice_donor_variant	0.005859	42.4
Mapkbp1	splice_donor_variant	0.005859	41.4
Ccdc85a	frameshift_variant	0.005859	40.8
Pou2f1	frameshift_variant	0.005859	24.7
Rbm26	-	0.005859	23.6
Zfp27	splice_donor_variant	0.005859	20.3
Zfp27	splice_acceptor_variant	0.005859	20.3
Pigt	frameshift_variant	0.005859	18.1
Pigt	frameshift_variant	0.005859	18.1
Stt3a	splice_donor_variant	0.005859	18
Zfp446	frameshift_variant	0.005859	17.8
Pdik1l	frameshift_variant	0.007813	18.1
Tprkb	splice_acceptor_variant	0.008057	23.3
Tomm40	stop_lost	0.008057	21.9
Epn2	splice_acceptor_variant	0.008057	20.6
Rhobtb3	stop_gained	0.008057	20.5
Slain1	splice_donor_variant	0.008057	20.4
Stt3a	splice_donor_variant	0.008057	20.3
Trim16	splice_donor_variant	0.008057	13.1
Cdkl3	splice_acceptor_variant	0.008057	8.5
Cdkl3	stop_lost	0.008057	8.5
H2-K1	stop_gained	0.010498	40
Kcnt1	stop_gained	0.010498	18.3
Ppp2r4	stop_lost	0.010742	255.1
Sh3bp5l	splice_acceptor_variant	0.010742	58.2
Ino80	splice_acceptor_variant	0.010742	46.7
Zswim6	frameshift_variant	0.010742	34.4
Zswim6	splice_acceptor_variant frameshift_variant	0.010742	34.4
Kcnt1	stop_gained	0.010742	31.6
Polr1a	stop_gained	0.010742	30.1
Plin2	splice_acceptor_variant	0.010742	27.4
Tor1aip1	frameshift_variant	0.010742	25
Mysm1	splice_donor_variant	0.010742	20.1
H13	-	0.010742	16.4
H13	frameshift_variant	0.010742	16.4
Pnma2	splice_acceptor_variant	0.01416	64.2
H13	frameshift_variant	0.01416	44.4
H13	-	0.01416	44.4
Sugp2	stop_gained	0.01416	38.3
Dhps	stop_gained	0.01416	22.2
Wars	splice_acceptor_variant	0.01416	21.3
Slc2a4	frameshift_variant	0.018555	43.2
Sec22c	splice_donor_variant	0.018555	31.5
Anxa3	splice_donor_variant	0.018555	26.1
Ttc39b	stop_gained	0.018555	21.8
Ttc39b	frameshift_variant	0.018555	21.8
Vezf1	splice_donor_variant	0.018555	20.5
Sclt1	frameshift_variant	0.018555	20.2
Meis1	frameshift_variant	0.018555	16.2
Cdh8	frameshift_variant	0.018555	9.9
Abhd2	splice_donor_variant	0.018555	9.2
Mysm1	splice_donor_variant	0.018555	8.7
A430033K04Rik	stop_gained	0.018555	5.8
Meis1	frameshift_variant	0.022461	43.1
Coq7	frameshift_variant	0.023926	126.8
Coq7	frameshift_variant	0.023926	126.8
Coq7	stop_gained	0.023926	126.8
Cys1	splice_acceptor_variant	0.023926	63.5
Camta1	splice_donor_variant	0.023926	45.1
Camta1	splice_acceptor_variant	0.023926	45.1
Camta1	splice_donor_variant	0.023926	45.1
Pgls	stop_lost	0.023926	43.7
Rhobtb3	stop_gained	0.023926	41.3
Ccdc55	stop_gained	0.023926	32.5
Nudt7	frameshift_variant	0.023926	19.4
4930425F17Rik	frameshift_variant	0.023926	15.6
Prdm10	stop_gained	0.023926	15.3
Prss41	splice_donor_variant	0.023926	8.7
Ltbp1	frameshift_variant	0.023926	8.1
Igfbp4	stop_gained	0.023926	7.8
Gm9799	frameshift_variant	0.023926	7.2
Gm9799	frameshift_variant	0.023926	7.2
Hyi	stop_gained	0.028564	8
Hyi	stop_gained	0.028564	8
Luzp1	splice_donor_variant	0.030273	193.3
Son	frameshift_variant	0.030273	51.2
Pfdn2	frameshift_variant	0.030273	47.9
Prkag2	splice_acceptor_variant	0.030273	27.1
Epn2	splice_acceptor_variant	0.030273	25.8
Trim16	splice_donor_variant	0.030273	25.2
Pxn	splice_donor_variant	0.030273	21.4
Brd8	-	0.030273	10.8
Spata3	frameshift_variant	0.030273	9.4
Gm11149	stop_lost	0.030273	8.6
Gm11149	frameshift_variant	0.030273	8.6
Prr5l	frameshift_variant	0.030273	7
Ankrd45	frameshift_variant	0.037598	21.6
Rps15a	splice_donor_variant	0.037598	20.9
Spire1	splice_donor_variant	0.037598	20
Wdr76	splice_donor_variant	0.037598	18.5
Wdr76	frameshift_variant	0.037598	18.5
Meis1	frameshift_variant	0.037598	14.9
Gm11696	frameshift_variant	0.037598	13.9
Ppt1	stop_lost	0.037598	13
Lcmt2	frameshift_variant stop_lost	0.037598	6.5
Cbx7	stop_gained	0.046143	37.7
A930005H10Rik	frameshift_variant	0.046143	24.6
Tmem132c	splice_acceptor_variant	0.046143	19.4
Sstr4	splice_acceptor_variant	0.046143	17.4
Wars	splice_acceptor_variant	0.046143	15.7
Mysm1	splice_donor_variant	0.046143	13.7
Crtam	splice_acceptor_variant	0.046143	11.2
Pgbd1	stop_gained	0.046143	11.1
Nars2	frameshift_variant	0.046143	10.3
Igfbp4	stop_gained	0.046143	10.1
Ppp2r4	stop_lost	0.046143	9.3
Dnajc19	frameshift_variant	0.046143	9.3
Brd8	-	0.046143	7.7
Rpain	splice_acceptor_variant	0.046143	6.9
Footnotes. For column headers: Value = MAS5.0 signal intensity value.
